# Supplementary material for: Superspreading of SARS-CoV-2: a systematic review and meta-analysis of event attack rates and individual transmission patterns
Source: Epidemiol Infect. 2024 Oct 8;152:e121. doi: 10.1017/S0950268824000955 (PMC11488467; doi:10.1017/S0950268824000955)
Supplement: McKee et al. supplementary material 1 — McKee et al. supplementary material [file S0950268824000955sup001.xlsx]

## Sheet: SSE PRISMA Checklist
Section and topic	Item #	Checklist item	Location where item is reported
Title
Title	1	Identify the report as a systematic review.	Title contains "systematic review and meta-analysis"
Abstract
Abstract	2	See the PRISMA 2020 for Abstracts checklist (Table 2).	Abstract checklist was followed when writing the abstract
Introduction
Rationale	3	Describe the rationale for the review in the context of existing knowledge.	Paragraphs 1-2 of the Introduction
Objectives	4	Provide an explicit statement of the objective(s) or question(s) the review addresses.	Paragraph 3 of the Introduction
Methods
Eligibility criteria	5	Specify the inclusion and exclusion criteria for the review and how studies were grouped for the syntheses.	Methods ("Systemic literature search and data extraction"); Supplemental Material ("Screening of papers and data extraction")
Information sources	6	Specify all databases, registers, websites, organisations, reference lists and other sources searched or consulted to identify studies. Specify the date when each source was last searched or consulted.	Methods ("Systemic literature search and data extraction")
Search strategy	7	Present the full search strategies for all databases, registers and websites, including any filters and limits used.	Supplemental Table 1
Selection process	8	Specify the methods used to decide whether a study met the inclusion criteria of the review, including how many reviewers screened each record and each report retrieved, whether they worked independently, and if applicable, details of automation tools used in the process.	Supplemental Material ("Screening of papers and data extraction")
Data collection process	9	Specify the methods used to collect data from reports, including how many reviewers collected data from each report, whether they worked independently, any processes for obtaining or confirming data from study investigators, and if applicable, details of automation tools used in the process.	Methods ("Systemic literature search and data extraction")
Data items	10a	List and define all outcomes for which data were sought. Specify whether all results that were compatible with each outcome domain in each study were sought (e.g. for all measures, time points, analyses), and if not, the methods used to decide which results to collect.	Methods ("Systemic literature search and data extraction")
	10b	List and define all other variables for which data were sought (e.g. participant and intervention characteristics, funding sources). Describe any assumptions made about any missing or unclear information.	Methods ("Systemic literature search and data extraction"); Supplemental Tables 2-3
Study risk of bias assessment	11	Specify the methods used to assess risk of bias in the included studies, including details of the tool(s) used, how many reviewers assessed each study and whether they worked independently, and if applicable, details of automation tools used in the process.	Supplemental Material ("Study risk of bias assessment")
Effect measures	12	Specify for each outcome the effect measure(s) (e.g. risk ratio, mean difference) used in the synthesis or presentation of results.	Methods ("Statistical analyses")
Synthesis methods	13a	Describe the processes used to decide which studies were eligible for each synthesis (e.g. tabulating the study intervention characteristics and comparing against the planned groups for each synthesis (item #5)).	Not applicable
	13b	Describe any methods required to prepare the data for presentation or synthesis, such as handling of missing summary statistics, or data conversions.	Methods ("Statistical analyses"); Supplemental Material ("Sensitivity analyses")
	13c	Describe any methods used to tabulate or visually display results of individual studies and syntheses.	Methods ("Statistical analyses")
	13d	Describe any methods used to synthesise results and provide a rationale for the choice(s). If meta-analysis was performed, describe the model(s), method(s) to identify the presence and extent of statistical heterogeneity, and software package(s) used.	Methods ("Statistical analyses")
	13e	Describe any methods used to explore possible causes of heterogeneity among study results (e.g. subgroup analysis, meta-regression).	Not applicable
	13f	Describe any sensitivity analyses conducted to assess robustness of the synthesised results.	Supplemental Material ("Sensitivity analyses")
Reporting bias assessment	14	Describe any methods used to assess risk of bias due to missing results in a synthesis (arising from reporting biases).	Supplemental Material ("Study risk of bias assessment"); paragraphs 5 and 7 of the Discussion
Certainty assessment	15	Describe any methods used to assess certainty (or confidence) in the body of evidence for an outcome.	Methods ("Statistical analyses")
Results
Study selection	16a	Describe the results of the search and selection process, from the number of records identified in the search to the number of studies included in the review, ideally using a flow diagram (see Fig. 1).	Results ("Study selection"); Figure 1
	16b	Cite studies that might appear to meet the inclusion criteria, but which were excluded, and explain why they were excluded.	Supplemental Table 2
Study characteristics	17	Cite each included study and present its characteristics.	Infeasible to cite 491 studies; study characteristics provided in Results ("Study selection")
Risk of bias in studies	18	Present assessments of risk of bias for each included study.	Unclear how to do this for this meta-analysis
Results of individual studies	19	For all outcomes, present, for each study: (a) summary statistics for each group (where appropriate) and (b) an effect estimate and its precision (e.g. confidence/credible interval), ideally using structured tables or plots.	Figure 2; Table 4
Results of syntheses	20a	For each synthesis, briefly summarise the characteristics and risk of bias among contributing studies.	Supplemental Material ("Study risk of bias assessment")
	20b	Present results of all statistical syntheses conducted. If meta-analysis was done, present for each the summary estimate and its precision (e.g. confidence/credible interval) and measures of statistical heterogeneity. If comparing groups, describe the direction of the effect.	Results ("Heterogeneity in event secondary attack rates", "Heterogeneity in transmission across individual index cases")
	20c	Present results of all investigations of possible causes of heterogeneity among study results.	Not applicable
	20d	Present results of all sensitivity analyses conducted to assess the robustness of the synthesised results.	Supplemental Material ("Sensitivity analyses")
Reporting biases	21	Present assessments of risk of bias due to missing results (arising from reporting biases) for each synthesis assessed.	Unclear how to do this for this meta-analysis
Certainty of evidence	22	Present assessments of certainty (or confidence) in the body of evidence for each outcome assessed.	Unclear how to do this for this meta-analysis
Discussion
Discussion	23a	Provide a general interpretation of the results in the context of other evidence.	Paragraphs 1-4 of the Discussion
	23b	Discuss any limitations of the evidence included in the review.	Paragraph 5-7 of the Discussion
	23c	Discuss any limitations of the review processes used.	Not discussed
	23d	Discuss implications of the results for practice, policy, and future research.	Paragraph 8 of the Discussion
Other information
Registration and protocol	24a	Provide registration information for the review, including register name and registration number, or state that the review was not registered.	Review was not registered
	24b	Indicate where the review protocol can be accessed, or state that a protocol was not prepared.	Protocol was not prepared
	24c	Describe and explain any amendments to information provided at registration or in the protocol.	None
Support	25	Describe sources of financial or non-financial support for the review, and the role of the funders or sponsors in the review.	The research was funded by the World Health Organization. The funding agency had no role in study design, data collection and analysis, decision to publish, or preparation of the manuscript.
Competing interests	26	Declare any competing interests of review authors.	None
Availability of data, code, and other materials	27	Report which of the following are publicly available and where they can be found: template data collection forms; data extracted from included studies; data used for all analyses; analytic code; any other materials used in the review.	Template data collection form (Appendix 2); links to reviewed data and R code will be provided at publication
