# Supplementary material for: Superspreading of SARS-CoV-2: a systematic review and meta-analysis of event attack rates and individual transmission patterns
Source: Epidemiol Infect. 2024 Oct 8;152:e121. doi: 10.1017/S0950268824000955 (PMC11488467; doi:10.1017/S0950268824000955)
Supplement: McKee et al. supplementary material 3 — McKee et al. supplementary material [file S0950268824000955sup003.xlsx]

## Sheet: Pre-extraction
Excluded in Covidence	Covidence #	Title	Authors	Exclusion reason	Include but Leave a note	Abstract	Published Year	Published Month	Journal	Volume	Issue	Pages	Accession Number	DOI	Ref	Study	Notes	Tags
	#1001	The clinical dynamics of 18 cases of COVID-19 outside of Wuhan, China	Wang, Lei; Gao, Yong- H.; Lou, Li-Li; Zhang, Guo-Jun				2020		Eur. respir. j	55	4			10.1183/13993003.00398-2020	6121	Wang 2020
	#101	Adolescent with COVID-19 as the Source of an Outbreak at a 3-Week Family Gathering - Four States, June-July 2020	Schwartz, Noah G.; Moorman, Anne C.; Makaretz, Anna; Chang, Karen T.; Chu, Victoria T.; Szablewski, Christine M.; Yousaf, Anna R.; Brown, Marie M.; Clyne, Ailis; DellaGrotta, Amanda; Drobeniuc, Jan; Korpics, Jacqueline; Muir, Adam; Drenzek, Cherie; Bandy, Utpala; Kirking, Hannah L.; Tate, Jacqueline E.; Hall, Aron J.; Lanzieri, Tatiana M.; Stewart, Rebekah J.			There is increasing evidence that children and adolescents can efficiently transmit SARS-CoV-2, the virus that causes coronavirus disease 2019 (COVID-19) (1-3). During July-August 2020, four state health departments and CDC investigated a COVID-19 outbreak that occurred during a 3-week family gathering of five households in which an adolescent aged 13 years was the index and suspected primary pat…	2020		MMWR Morb Mortal Wkly Rep	69	40	1457-1459		10.15585/mmwr.mm6940e2	3590	Schwartz 2020
	#1014	Clinical features of familial clustering in patients infected with 2019 novel coronavirus in Wuhan, China	Li, Jinzhong; Gong, Xiaobing; Wang, Zhigang; Chen, Renzhou; Li, Taoyuan; Zeng, Dongyu; Li, Minran			An epidemic caused by SARS-Coronavirus-2 (SARS-CoV-2) infection has appeared in Wuhan City in December 2019. The disease has shown a &quot;clustering epidemic&quot; pattern, and family-clustered onset has been the main characteristic. We collected data about 130 cases from 35 cluster-onset families (COFs) and 41 cases from 16 solitary-onset families (SOFs). The incidence of 2019 coronavirus disea…	2020		Virus Res	286		198043-198043		10.1016/j.virusres.2020.198043	5100	Li 2020
	#1019	Clinical laboratory and dispersion pattern of COVID-19 in a family cluster in the social-distancing period	Brito, Carlos Alexandre Antunes de; Brito, Marina Coelho Moraes de; Martins, Thiago Henrique Fernandes; Brito, CecÃ­lia Coelho Moraes de; Albuquerque, Maria FÃ¡tima MilitÃ£o; Brito, Rita de CÃ¡ssia Coelho Moraes de			INTRODUCTION: Since the first reports of coronavirus disease 2019 (COVID-19) in December 2019, the disease has spread worldwide. Different social isolation strategies have been adopted to reduce community transmission, but few studies have evaluated the pattern of SARS-CoV-2 (severe acute respiratory syndrome coronavirus 2) infection in a family cluster during periods of isolation. We report an o…	2020		J Infect Dev Ctries	14	9	987-993		10.3855/jidc.13580	3595	Brito 2020
Y	#1026	Clinical outcomes of COVID-19 in long-term care facilities for people with epilepsy	Balestrini, S.; Koepp, M. J.; Gandhi, S.; Rickman, H. M.; Shin, G. Y.; Houlihan, C. F.; Anders-Cannon, J.; Silvennoinen, K.; Xiao, F.; Zagaglia, S.; Hudgell, K.; Ziomek, M.; Haimes, P.; Sampson, A.; Parker, A.; Helen Cross, J.; Pardington, R.; Nastouli, E.; Swanton, C.; Crick, Covid Consortium; Sander, J. W.; Sisodiya, S. M.; Consortium, Asap	Preprint duplicate for #1027		In this cohort study, we aim to compare outcomes from coronavirus disease 2019 (COVID-19) in people with severe epilepsy and other co-morbidities living in long-term care facilities which all implemented early preventative measures, but different levels of surveillance. During 25-week observation period (16 March-6 September 2020), we included 404 residents (118 children), and 1643 caregivers. We…	2020		Epilepsy & behavior : E&B			107602		10.1016/J.YEBEH.2020.107602	8379	Balestrini 2020
	#1027	Clinical outcomes of COVID-19 in long-term care facilities for people with epilepsy	Balestrini, Simona; Koepp, Matthias J.; Gandhi, Sonia; Rickman, Hannah M.; Shin, Gee Yen; Houlihan, Catherine F.; Anders-Cannon, Jonny; Silvennoinen, Katri; Xiao, Fenglai; Zagaglia, Sara; Hudgell, Kirsty; Ziomek, Mariusz; Haimes, Paul; Sampson, Adam; Parker, Annie; Helen Cross, J.; Pardington, Rosemarie; Nastouli, Eleni; Swanton, Charles; Sander, Josemir W.; Sisodiya, Sanjay M.			In this cohort study, we aim to compare outcomes from coronavirus disease 2019 (COVID-19) in people with severe epilepsy and other co-morbidities living in long-term care facilities which all implemented early preventative measures, but different levels of surveillance. During 25-week observation period (16 March-6 September 2020), we included 404 residents (118 children), and 1643 caregivers. We…	2021		Epilepsy Behav	115		107602-107602		10.1016/j.yebeh.2020.107602	3294	Balestrini 2021
	#1045	Close contacts and household transmission of SARS-CoV-2 in China: a content analysis based on local Heath Commissions&#039; public disclosures	xiaoke, Xu; Xiaofan, Liu; Lin, Wang; Sheikh Taslim, A. L. I.; Zhanwei, Du; Paolo, Bosetti; Benjamin, J. Cowling; Ye, Wu			ImportanceSevere acute respiratory syndrome coronavirus 2 (SARS-CoV-2) emerged in the city of Wuhan, China, in December 2019 and then spread globally. Limited information is available for characterizing epidemiological features and transmission patterns in the regions outside of Hubei Province. Detailed data on transmission at the individual level could be an asset to understand the transmission …	2020								6137	xiaoke 2020	EmmaY Yu (2021-10-15 10:19:16)(Screen): '34 primary cases were identified as super spreaders, and 5 household super-spreading events were observed.';
	#1046	Closed environments facilitate secondary transmission of coronavirus disease 2019 (COVID-19)	Hiroshi, Nishiura; Hitoshi, Oshitani; Tetsuro, Kobayashi; Tomoya, Saito; Tomimasa, Sunagawa; Tamano, Matsui; Takaji, Wakita; Team, Mhlw Covid- Response; Motoi, Suzuki			ObjectiveTo identify common features of cases with novel coronavirus disease (COVID-19) so as to better understand what factors promote secondary transmission including superspreading events. MethodsA total of 110 cases were examined among eleven clusters and sporadic cases, and investigated who acquired infection from whom. The clusters included four in Tokyo and one each in Aichi, Fukuoka, Hokk…	2020								6150	Hiroshi 2020
Y	#1058	Cluster infections play important roles in the rapid evolution of COVID-19 transmission: A systematic review	Liu, Tao; Gong, Dexin; Xiao, Jianpeng; Hu, Jianxiong; He, Guanhao; Rong, Zuhua; Ma, Wenjun	Review		OBJECTIVES: To summarise the major types of SARS-CoV-2 cluster infections worldwide through a comprehensive systematic review. METHODS: All studies published between 01 January-15 June 2020 on COVID-19 cluster infections in English electronic databases were searched, including PubMed, Embase, Web of Knowledge, and Scopus. All included studies were independently screened and evaluated by two autho…	2020		Int J Infect Dis	99		374-380		10.1016/j.ijid.2020.07.073	4370	Liu 2020
Y	#1060	Cluster of coronavirus disease 2019 (Covid-19) in the French Alps, 2020	Danis, K.; Epaulard, O.; BÃ©net, T.; Gaymard, A.; Campoy, S.; Bothelo-Nevers, E.; Bouscambert-Duchamp, M.; Spaccaferri, G.; Ader, F.; Mailles, A.; Boudalaa, Z.; Tolsma, V.; Berra, J.; Vaux, S.; Forestier, E.; Landelle, C.; Fougere, E.; Thabuis, A.; Berthelot, P.; Veil, R.; Levy-Bruhl, D.; Chidiac, C.; Lina, B.; Coignard, B.; Saura, C.; Investigation, Team	True duplicate for #1061		BACKGROUND: On 07/02/2020, French Health authorities were informed of a confirmed case of SARS-CoV-2 coronavirus in an Englishman infected in Singapore who had recently stayed in a chalet in the French Alps. We conducted an investigation to identify secondary cases and interrupt transmission. METHODS: We defined as a confirmed case a person linked to the chalet with a positive RT-PCR sample for S…	2020		Clinical infectious diseases : an official publication of the Infectious Diseases Society of America	71	15	825-832		10.1093/cid/ciaa424	8481	Danis 2020
	#1061	Cluster of Coronavirus Disease 2019 (COVID-19) in the French Alps, February 2020	Danis, Kostas; Epaulard, Olivier; BÃ©net, Thomas; Gaymard, Alexandre; Campoy, SÃ©phora; Botelho-Nevers, Elisabeth; Bouscambert-Duchamp, Maude; Spaccaferri, Guillaume; Ader, Florence; Mailles, Alexandra; Boudalaa, Zoubida; Tolsma, Violaine; Berra, Julien; Vaux, Sophie; Forestier, Emmanuel; Landelle, Caroline; Fougere, Erica; Thabuis, Alexandra; Berthelot, Philippe; Veil, Raphael; Levy-Bruhl, Danie…			BACKGROUND: On 7 February 2020, French Health authorities were informed of a confirmed case of severe acute respiratory syndrome coronavirus 2 (SARS-CoV-2) in an Englishman infected in Singapore who had recently stayed in a chalet in the French Alps. We conducted an investigation to identify secondary cases and interrupt transmission. METHODS: We defined as a confirmed case a person linked to the…	2020		Clin Infect Dis	71	15	825-832		10.1093/cid/ciaa424	3292	Danis 2020
	#1062	Cluster of Coronavirus Disease Associated with Fitness Dance Classes, South Korea	Jang, Sukbin; Han, Si Hyun; Rhee, Ji-Young			During 24 days in Cheonan, South Korea, 112 persons were infected with severe acute respiratory syndrome coronavirus 2 associated with fitness dance classes at 12 sports facilities. Intense physical exercise in densely populated sports facilities could increase risk for infection. Vigorous exercise in confined spaces should be minimized during outbreaks.	2020		Emerg Infect Dis	26	8	1917-1920		10.3201/eid2608.200633	5349	Jang 2020
	#1063	A Cluster of COVID-19 Among the Staff of a Logistics Company at Pudong International Airport after Exposure to Virus-contaminated Foreign Aircraft Cabins	Qiu, Q.; Sun, X.; Ye, C.; Pan, H.; Wang, Y.; Chu, R.; Hao, L.; Cui, P.; Yu, X.; Liu, S.; Wu, H.; Fu, C.			Background: Coronavirus disease 2019 (COVID-19) caused by severe acute respiratory syndrome coronavirus 2 (SARS-CoV-2) caused a severe burden worldwide. Ã¢Â€ÂœEnvironment to humanÃ¢Â€Â_x009d_ transmission by non-cold chain is causing alarm and attention. Methods: Epidemiological information of the COVID-19 cases were collected to determine epidemiological links and analyze transmission chains. Re…	2021		ResearchSquare					10.21203/rs.3.rs-515914/v1	7852	Qiu 2021
	#1064	A cluster of COVID-19 cases in a small Italian town: a successful example of contact tracing and swab collection	Valent, F.; Gallo, T.; Mazzolini, E.; Pipan, C.; Sartor, A.; Merelli, M.; Bontempo, G.; Marzinotto, S.; Curcio, F.; Tascini, C.				2020		Clin Microbiol Infect	26	8	1112-1114		10.1016/j.cmi.2020.04.028	5554	Valent 2020
	#1066	A cluster of COVID-19 in pilgrims to Israel	Pavli, Androula; Smeti, Paraskevi; Papadima, Kalliopi; Andreopoulou, Anastasia; Hadjianastasiou, Sofia; Triantafillou, Eleni; Vakali, Annita; Kefaloudi, Chrysovalantou; Pervanidou, Danai; Gogos, Charalambos; Maltezou, Helena C.				2020		J. travel med	27	5			10.1093/jtm/taaa102	4795	Pavli 2020
	#1067	A cluster of health care workers with COVID-19 pneumonia caused by SARS-CoV-2	Wei, X. S.; Wang, X. R.; Zhang, J. C.; Yang, W. B.; Ma, W. L.; Yang, B. H.; Jiang, N. C.; Gao, Z. C.; Shi, H. Z.; Zhou, Q.			BACKGROUND: The current outbreak of coronavirus disease 2019 (COVID-19) caused by Severe acute respiratory syndrome coronavirus 2 (SARS-CoV-2) in Wuhan, Hubei, China, spreads across national and international borders. METHODS: We prospectively collected medical records of 14 health care workers (HCWs) who were infected with SARS-CoV-2, in neurosurgery department of Wuhan Union Hospital, China. RE…	2021		J Microbiol Immunol Infect	54	1	54-60	32359943	10.1016/j.jmii.2020.04.013	6315	Wei 2021
	#1068	A cluster of SARS-CoV-2 infection among Italian tourists visiting India, March 2020	Vivian Thangaraj, Jeromie Wesley; Murhekar, Manoj; Mehta, Yatin; Kataria, Sushila; Brijwal, Megha; Gupta, Nitesh; Choudhary, Aashish; Malhotra, Bharati; Vyas, Madhavi; Sharma, Himanshu; Yadav, Naveen; Bhatnagar, Tarun; Gupta, Nivedita; Dar, Lalit; Gangakhedkar, Raman R.; Bhargava, Balram			Background &amp; objectives: A cluster of SARS-CoV-2 infection occurred among Italian tourists visiting India. We report here the epidemiological, clinical, radiological and laboratory findings of the first cluster of SARS-CoV-2 infection among the tourists. Methods: Information was collected on demographic details, travel and exposure history, comorbidities, timelines of events, date of symptom …	2020		Indian J Med Res	151	5	438-443		10.4103/ijmr.IJMR_1722_20	5129	VivianThangaraj 2020
	#1069	A cluster of the Corona Virus Disease 2019 caused by incubation period transmission in Wuxi, China	Gao, Yumeng; Shi, Chao; Chen, Yujun; Shi, Ping; Liu, Juan; Xiao, Yong; Shen, Yuan; Chen, Enping			BACKGROUND: The infectivity and transmission capacity of COVID-2019 cases during the incubation period are not very clear. The manuscript described a cluster to provide information for research on incubation period infection. METHODS: We collected the required data from &quot;Public Health Emergency Reporting Management Information System&quot;, epidemiological questionnaires for the cases, and l…	2020		J Infect	80	6	666-670		10.1016/j.jinf.2020.03.042	5814	Gao 2020
	#1070	A Cluster Transmission of Coronavirus Disease 2019 and the Prevention and Control Measures in the Early Stage of the Epidemic in Xi&#039;an, China, 2020	Zhang, Hui; Song, Shuxuan; Chen, Zhijun; Bai, Miao; He, Zhen; Fu, Ting; Liu, Kun; Shao, Zhongjun			BACKGROUND At the beginning of the COVID-19 pandemic, a cluster outbreak caused by an imported case from Hubei Province was reported in Xi&#039;an City, Shaanxi Province, China. Ten patients from 2 families and 1 hospital were involved in the transmission. MATERIAL AND METHODS We conducted an epidemiological investigation to identify the cluster transmission of COVID-19. The demographic, epidemio…	2021		Med Sci Monit	27		e929701-e929701		10.12659/MSM.929701	618	Zhang 2021
	#1077	Clustering and multiple-spreading events of nosocomial severe acute respiratory syndrome coronavirus 2 infection	Jung, Jiwon; Lim, So Yun; Lee, Jungmin; Bae, Seongman; Lim, Young-Ju; Hong, Min Jee; Kwak, Sun Hee; Kim, Eun Ok; Sung, Heungsup; Kim, Mi-Na; Bae, Joon-Yong; Park, Man-Seong; Kim, Sung-Han			BACKGROUND: There is growing evidence that super-spreading events (SSEs) and multiple-spreading events (MSEs) are a characteristic feature of severe acute respiratory syndrome coronavirus 2 (SARS-CoV-2) infection. However, data regarding the possibility of SSEs or MSEs in healthcare settings are limited. METHODS: This study was performed at a tertiary care hospital in Korea. We analysed the nosoc…	2021		J. hosp. infect					10.1016/j.jhin.2021.06.012	135	Jung 2021
	#1078	Clustering and superspreading potential of SARS-CoV-2 infections in Hong Kong	Adam, Dillon C.; Wu, Peng; Wong, Jessica Y.; Lau, Eric H. Y.; Tsang, Tim K.; Cauchemez, Simon; Leung, Gabriel M.; Cowling, Benjamin J.			Superspreading events (SSEs) have characterized previous epidemics of severe acute respiratory syndrome coronavirus (SARS-CoV) and Middle East respiratory syndrome coronavirus (MERS-CoV) infections1-6. For SARS-CoV-2, the degree to which SSEs are involved in transmission remains unclear, but there is growing evidence that SSEs might be a typical feature of COVID-197,8. Using contact tracing data …	2020		Nat Med	26	11	1714-1719		10.1038/s41591-020-1092-0	3863	Adam 2020
Y	#1079	Clustering and superspreading potential of severe acute respiratory syndrome coronavirus 2 (SARS-CoV-2) infections in Hong Kong	Adam, D.; Wu, P.; Wong, J.; Lau, E.; Tsang, T.; Cauchemez, S.; Leung, G.; Cowling, B.	Preprint duplicate for #1078		Superspreading events have characterised previous epidemics of severe acute respiratory syndrome coronavirus (SARS-CoV) and Middle East respiratory syndrome coronavirus (MERS-CoV) infections. Using contact tracing data, we identified and characterized SARS-CoV-2 clusters in Hong Kong. Given a superspreading threshold of 6-8 secondary cases, we identified 5-7 probable superspreading events and evi…	2020		ResearchSquare					10.21203/rs.3.rs-29548/v1	7972	Adam 2020	https://europepmc.org/article/ppr/ppr165671
Y	#1082	Clusters of 2019 coronavirus disease (COVID-19) cases in Chinese tour groups	Kong, D.; Wang, Y.; Lu, L.; Wu, H.; Ye, C.; Wagner, A. L.; Yang, J.; Zheng, Y.; Gong, X.; Zhu, Y.; Jin, B.; Xiao, W.; Mao, S.; Jiang, C.; Lin, S.; Han, R.; Yu, X.; Cui, P.; Fang, Q.; Lu, Y.; Pan, H.	Preprint duplicate for #1083		International travel may facilitate the spread of the novel coronavirus disease (COVID-19). The study describes clusters of COVID-19 cases within Chinese tour groups travelling in Europe January 16-28. We compared characteristics of cases and non-cases to determine transmission dynamics. The index case travelled from Wuhan, China, to Europe on January 16, 2020, and to Shanghai, China, on January …	2020		Transboundary and emerging diseases	68	2	684-691		10.1111/tbed.13729	7885	Kong 2020
	#1083	Clusters of 2019 coronavirus disease (COVID-19) cases in Chinese tour groups	Kong, Dechuan; Wang, Yuanping; Lu, Lu; Wu, Huanyu; Ye, Chuchu; Wagner, Abram L.; Yang, Jixing; Zheng, Yaxu; Gong, Xiaohuan; Zhu, Yiyi; Jin, Bihong; Xiao, Wenjia; Mao, Shenghua; Jiang, Chenyan; Lin, Sheng; Han, Ruobing; Yu, Xiao; Cui, Peng; Fang, Qiwen; Lu, Yihan; Pan, Hao			International travel may facilitate the spread of the novel coronavirus disease (COVID-19). The study describes clusters of COVID-19 cases within Chinese tour groups travelling in Europe January 16-28. We compared characteristics of cases and non-cases to determine transmission dynamics. The index case travelled from Wuhan, China, to Europe on 16 January 2020, and to Shanghai, China, on 27 Januar…	2021		Transbound Emerg Dis	68	2	684-691		10.1111/tbed.13729	4634	Kong 2021
	#1084	Clusters of Coronavirus Disease (COVID-19) in Pubs, Bars and Nightclubs in Bangkok, 2020	Somkid, Kripattanapong; Charuttaporn, Jitpeera; Suphanat, Wongsanuphat; Mila, Issarasongkhram; Anek, Mungaomklang; Rapeepong, Suphanchaimat			Two clusters of COVID -19 cases were identified in Bangkok, Thailand linked to entertainment areas, including pubs, bars and nightclubs in March 2020. A joint investigation was carried out by healthcare staff and epidemiologists from the Division of Epidemi ology of Department of Disease Control and the Urban Disease Control and Prevention. A descriptive cross -sectional study was performed to de…	2020			13	4				8021	Somkid 2020
	#1085	Clusters of Coronavirus Disease in Communities, Japan, January-April 2020	Furuse, Yuki; Sando, Eiichiro; Tsuchiya, Naho; Miyahara, Reiko; Yasuda, Ikkoh; Ko, Yura K.; Saito, Mayuko; Morimoto, Konosuke; Imamura, Takeaki; Shobugawa, Yugo; Nagata, Shohei; Jindai, Kazuaki; Imamura, Tadatsugu; Sunagawa, Tomimasa; Suzuki, Motoi; Nishiura, Hiroshi; Oshitani, Hitoshi		May have the same data as #1671	We analyzed 3,184 cases of coronavirus disease in Japan and identified 61 case-clusters in healthcare and other care facilities, restaurants and bars, workplaces, and music events. We also identified 22 probable primary case-patients for the clusters; most were 20-39 years of age and presymptomatic or asymptomatic at virus transmission.	2020		Emerg. infect. dis	26	9			10.3201/eid2609.202272	4987	Furuse 2020
	#1086	Clusters of COVID-19 in long-term care hospitals and facilities in Japan from 16 January to 9 May 2020	Iritani, Osamu; Okuno, Tazuo; Hama, Daisuke; Kane, Asami; Kodera, Kumie; Morigaki, Kozue; Terai, Toshio; Maeno, Norie; Morimoto, Shigeto			AIM: To clarify the association of cluster number and size of coronavirus disease 2019 (COVID-19) in long-term care (LTC) hospitals/facilities, general medical/welfare facilities and non-medical/welfare facilities with morbidity and mortality in 47 prefectures during 16 January to 9 May 2020 in Japan. METHODS: Information on COVID-19 clusters (n &amp;#8805;2), and morbidity and mortality of COVID…	2020		Geriatr Gerontol Int	20	7	715-719		10.1111/ggi.13973	4439	Iritani 2020
	#1088	Clusters of SARS-CoV-2 Infection Among Elementary School Educators and Students in One School District - Georgia, December 2020-January 2021	Gold, Jeremy A. W.; Gettings, Jenna R.; Kimball, Anne; Franklin, Rachel; Rivera, Grant; Morris, Elana; Scott, Colleen; Marcet, Paula L.; Hast, Marisa; Swanson, Megan; McCloud, Jazmyn; Mehari, Lemlem; Thomas, Ebony S.; Kirking, Hannah L.; Tate, Jacqueline E.; Memark, Janet; Drenzek, Cherie; Vallabhaneni, Snigdha			In-person learning benefits children and communities (1). Understanding the context in which transmission of SARS-CoV-2, the virus that causes coronavirus disease 2019 (COVID-19), occurs in schools is critical to improving the safety of in-person learning. During December 1, 2020-January 22, 2021, Cobb and Douglas Public Health (CDPH), the Georgia Department of Public Health (GDPH), and CDC inves…	2021		MMWR Morb Mortal Wkly Rep	70	8	289-292		10.15585/mmwr.mm7008e4	1976	Gold 2021
	#1095	Cohabitation COVID-19 transmission rates in a United States suburban community: A retrospective study of familial infections	Onofrio, L. E.; Buono, F. D.; Cooper, M. A. R.			OBJECTIVES: SARS-CoV-2 is a highly contagious virus that causes coronavirus disease 2019 (COVID-19) and can affect people of any age with potential for serious symptoms. Since the start of the COVID-19 pandemic, global infection rates have been on the rise with world leaders looking to slow and stop viral transmission. This study is looking at suburban cohabitation/familial infection to compare t…	2021		Public Health	192		30-32		10.1016/j.puhe.2021.01.003	2503	Onofrio 2021
	#1097	A Cohort of SARS-CoV-2 Infected Asymptomatic and Pre-Symptomatic Contacts from COVID-19 Contact Tracing in Hubei Province, China: Short-Term Outcomes	Peng, Zhang; Fei, Tian; Yuan, Wan; Jing, Cai; Zhengmin, Qian; Ran, Wu; Yunquan, Zhang; Shiyu, Zhang; Huan, Li; Mingyan, Li; Edwin, Trevathan; Hualiang, Lin			Background: Contact tracing with quarantine of SARS-CoV-2 positive contacts is required on an unprecedented scale worldwide. Methods: During February 1-March 25, 2020, COVID-19 cases in Hubei province were traced by more than 1800 teams. PCR positive contacts without COVID-19 symptoms with two or more consecutive positive tests for SARS-CoV-2 were categorized as: (a) asymptomatic SARS-CoV-2 if wi…	2020		SSRN					10.2139/ssrn.3678556	7810	Peng 2020
Y	#1098	A Cohort of SARS-CoV-2 Infected Asymptomatic and Pre-Symptomatic Contacts from COVID-19 Contact Tracing in Hubei Province, China: Short-Term Outcomes (preprint)	Zhang, Peng Tian Fei Wan Yuan Cai Jing Qian Zhengmin Wu Ran Zhang Yunquan Zhang Shiyu Li Huan Li Mingyan Trevathan Edwin Lin Hualiang	Preprint duplicate for #1097			2020								3550	Zhang 2020
	#1151	Community Transmission of SARS-CoV-2 Associated with a Local Bar Opening Event - Illinois, February 2021	Sami, Samira; Turbyfill, Caitlin R.; Daniel-Wayman, Shelby; Shonkwiler, Stacy; Fisher, Kiva A.; Kuhring, Macey; Patrick, Aaron M.; Hinton, Stephanie; Minor, Amanda S.; Ricaldi, Jessica N.; Ezike, Ngozi; Kauerauf, Judy; Duffus, Wayne A.			During February 2021, an opening event was held indoors at a rural Illinois bar that accommodates approximately 100 persons. The Illinois Department of Public Health (IDPH) and local health department staff members investigated a COVID-19 outbreak associated with this opening event. Overall, 46 COVID-19 cases were linked to the event, including cases in 26 patrons and three staff members who atte…	2021		MMWR Morb Mortal Wkly Rep	70	14	528-532		10.15585/mmwr.mm7014e3	36	Sami 2021
	#1152	Community Transmission of SARS-CoV-2 at Three Fitness Facilities - Hawaii, June-July 2020	Groves, Laura M.; Usagawa, Lauren; Elm, Joe; Low, Eleanor; Manuzak, Augustina; Quint, Joshua; Center, Katherine E.; Buff, Ann M.; Kemble, Sarah K.				2021		MMWR Morb Mortal Wkly Rep	70	9	316-320		10.15585/mmwr.mm7009e1	1893	Groves 2021
	#1153	Community Transmission of SARS-CoV-2 at Two Family Gatherings - Chicago, Illinois, February-March 2020	Ghinai, Isaac; Woods, Susan; Ritger, Kathleen A.; McPherson, Tristan D.; Black, Stephanie R.; Sparrow, Laura; Fricchione, Marielle J.; Kerins, Janna L.; Pacilli, Massimo; Ruestow, Peter S.; Arwady, M. Allison; Beavers, Suzanne F.; Payne, Daniel C.; Kirking, Hannah L.; Layden, Jennifer E.			SARS-CoV-2, the virus that causes coronavirus disease 2019 (COVID-19), has spread rapidly around the world since it was first recognized in late 2019. Most early reports of person-to-person SARS-CoV-2 transmission have been among household contacts, where the secondary attack rate has been estimated to exceed 10% (1), in health care facilities (2), and in congregate settings (3). However, widespr…	2020		MMWR Morb Mortal Wkly Rep	69	15	446-450		10.15585/mmwr.mm6915e1	64	Ghinai 2020
	#1157	Community-Associated Outbreak of COVID-19 in a Correctional Facility - Utah, September 2020-January 2021	Lewis, Nathaniel M.; Salmanson, Amelia Prebish; Price, Andrea; Risk, Ilene; Guymon, Colleen; Wisner, Marcus; Gardner, Kyle; Fukunaga, Rena; Schwitters, Amee; Lambert, Lauren; Baggett, Henry C.; Ewetola, Raimi; Dunn, Angela C.			Transmission of SARS-CoV-2, the virus that causes COVID-19, is common in congregate settings such as correctional and detention facilities (1-3). On September 17, 2020, a Utah correctional facility (facility A) received a report of laboratory-confirmed SARS-CoV-2 infection in a dental health care provider (DHCP) who had treated incarcerated persons at facility A on September 14, 2020 while asympt…	2021		MMWR Morb Mortal Wkly Rep	70	13	467-472		10.15585/mmwr.mm7013a2	1556	Lewis 2021
	#1166	A comparative analysis of control measures on-board ship against COVID-19 and similar novel viral respiratory disease outbreak: Quarantine ship or disembark suspects?	Gupta, A.; Kunte, R.; Goyal, N.; Ray, S.; Singh, K.				2020		Med. J. Armed Forces India					10.1016/J.MJAFI.2020.06.003	8793	Gupta 2020
	#1192	A comparison of COVID-19 secondary attack rate in household and close contacts compared to current risk stratification guidelines of the Kerala government	Rathish, Balram; Wilson, Arun; Joy, Sonya			COVID-19 has been found to be highly infectious with a high secondary attack rate with a R0 of 3.3. However, the secondary attack rate based on risk stratification is sparsely reported, if ever. We studied the contact tracing data for two index cases of COVID-19 with some overlap of contacts. We found that 60% of high-risk contacts and 0% of low-risk contacts of symptomatic COVID-19 patients cont…	2021		Trop Doct	51	3	461-463		10.1177/00494755211002012	1631	Rathish 2021
	#1194	Comparison of Estimated Effectiveness of Case-Based and Population-Based Interventions on COVID-19 Containment in Taiwan	Ng, Ta-Chou; Cheng, Hao-Yuan; Chang, Hsiao-Han; Liu, Cheng-Chieh; Yang, Chih-Chi; Jian, Shu-Wan; Liu, Ding-Ping; Cohen, Ted; Lin, Hsien-Ho			Importance: Taiwan is one of the few countries with initial success in COVID-19 control without strict lockdown or school closure. The reasons remain to be fully elucidated. Objective: To compare and evaluate the effectiveness of case-based (including contact tracing and quarantine) and population-based (including social distancing and facial masking) interventions for COVID-19 in Taiwan. Design,…	2021		JAMA Intern Med	181	7	913-921		10.1001/jamainternmed.2021.1644	1541	Ng 2021
	#1196	A Comparison of Infection Venues of COVID-19 Case Clusters in Northeast China	Zhao, Pengcheng; Zhang, Nan; Li, Yuguo			The world has been suffering from the COVID-19 pandemic since late 2019. In this study, we compared various types of infection locations in which COVID-19 cases clustered, based on the data from three adjacent provinces in Northeast China. The collected data include all officially reported cases in this area until 8 March 2020. We explored the associations between the cases and the frequency of i…	2020		Int. j. environ. res. public health (Online)	17	11			10.3390/ijerph17113955	5046	Zhao 2020
	#1208	Comparison of the second and third waves of the COVID-19 pandemic in South Korea: Importance of early public health intervention	Seong, Hye; Hyun, Hak Jun; Yun, Jin Gu; Noh, Ji Yun; Cheong, Hee Jin; Kim, Woo Joo; Song, Joon Young			OBJECTIVES: To compare epidemiologic features of the second and third waves of the coronavirus disease 2019 (COVID-19) pandemic in South Korea. METHODS: Nationwide COVID-19 data were collected between 6 May and 30 December 2020. The degree of social activity was estimated using an Internet search trend analysis program for leisure-related keywords, including &#039;eating-out&#039;, &#039;trip&#03…	2021		Int J Infect Dis	104		742-745		10.1016/j.ijid.2021.02.004	2176	Seong 2021
	#1209	Comparison of Transmissibility of Coronavirus Between Symptomatic and Asymptomatic Patients: Reanalysis of the Ningbo COVID-19 Data	Yin, Guosheng; Jin, Huaqing			BACKGROUND: Since the outbreak of the novel coronavirus disease (COVID-19) in December 2019, the coronavirus has spread all over the world at an unprecedented rate. The transmissibility of the coronavirus from asymptomatic patients to healthy individuals has received enormous attention. An important study using COVID-19 data from the city of Ningbo, China, was carried out to estimate and compare …	2020		JMIR Public Health Surveill	6	2	e19464-e19464		10.2196/19464	5268	Yin 2020
	#1215	The comprehensive clinic, laboratory, and instrumental evaluation of children with COVID-19: A 6-months prospective study	Isoldi, Sara; Mallardo, Saverio; Marcellino, Alessia; Bloise, Silvia; Dilillo, Anna; Iorfida, Donatella; Testa, Alessia; Del Giudice, Emanuela; Martucci, Vanessa; Sanseviero, Mariateresa; Barberi, Antonio; Raponi, Massimo; Ventriglia, Flavia; Lubrano, Riccardo			OBJECTIVES: To perform a comprehensive clinic, laboratory, and instrumental evaluation of children affected by coronavirus disease (COVID-19). METHODS: Children with a positive result of nasopharyngeal swab for severe acute respiratory syndrome coronavirus 2 (SARS-CoV-2) underwent laboratory tests, anal and conjunctival swab, electrocardiography, lung, abdomen, and cardiac ultrasound. Twenty-four…	2021		J Med Virol	93	5	3122-3132		10.1002/jmv.26871	1360	Isoldi 2021
	#1220	Comprehensive investigation of an in-hospital transmission cluster of a symptomatic SARS-CoV-2-positive physician among patients and healthcare workers in Germany	Wendt, Ralph; Nagel, Stephan; Nickel, Olaf; Wolf, Johannes; Kalbitz, Sven; Kaiser, Thorsten; Borte, Stephan; LÃ¼bbert, Christoph			We investigated potential transmissions of a symptomatic SARS-CoV-2-positive physician in a tertiary-care hospital who worked for 15 cumulative hours without wearing a face mask. No in-hospital transmissions occurred, despite 254 contacts among patients and healthcare workers. In conclusion, exposed hospital staff continued work, accompanied by close clinical and virologic monitoring.	2020		Infect Control Hosp Epidemiol	41	10	1209-1211		10.1017/ice.2020.268	58	Wendt 2020
	#1240	A confirmed asymptomatic carrier of 2019 novel coronavirus	Luo, Si-Hui; Liu, Wei; Liu, Zhen-Jun; Zheng, Xue-Ying; Hong, Chang-Xing; Liu, Zhi-Rong; Liu, Jian; Weng, Jian-Ping				2020		Chin Med J (Engl)	133	9	1123-1125		10.1097/CM9.0000000000000798	5572	Luo 2020
	#1241	A confirmed case of COVID-19 among the first three from Kerala, India	Vaman, Raman Swathy; Valamparampil, Mathew J.; Ramdas, A. V.; Manoj, A. T.; Varghese, Basil; Joseph, Flory				2020		Indian J Med Res	151	5	493-494		10.4103/ijmr.IJMR_2205_20	4750	Vaman 2020
	#1247	Connecting clusters of COVID-19: an epidemiological and serological investigation	Yong, Sarah Ee Fang; Anderson, Danielle Elizabeth; Wei, Wycliffe E.; Pang, Junxiong; Chia, Wan Ni; Tan, Chee Wah; Teoh, Yee Leong; Rajendram, Priyanka; Toh, Matthias Paul Han Sim; Poh, Cuiqin; Koh, Valerie T. J.; Lum, Joshua; Suhaimi, Nur-Afidah Md; Chia, Po Ying; Chen, Mark I. Cheng; Vasoo, Shawn; Ong, Benjamin; Leo, Yee Sin; Wang, Linfa; Lee, Vernon J. M.			BACKGROUND: Elucidation of the chain of disease transmission and identification of the source of coronavirus disease 2019 (COVID-19) infections are crucial for effective disease containment. We describe an epidemiological investigation that, with use of severe acute respiratory syndrome coronavirus 2 (SARS-CoV-2) serological assays, established links between three clusters of COVID-19. METHODS: I…	2020		Lancet Infect Dis	20	7	809-815		10.1016/S1473-3099(20)30273-5	5708	Yong 2020
	#1248	Connecting the Dots of COVID-19 Transmissions in India	Roshan, Singh; Pranav Kumar, Singh			Witnessing its first case in late January 2020 India has seen a sharp rise in the number of positive cases of COVID-19. 34 States/UT (s) of the country have been found to be affected by the pandemic to date. We in this work, study the progress of COVID-19 pandemic in India. We aim to create transmission network visualization (s) of COVID-19 in India and perform analysis upon them. Using the trans…	2020		arXiv: Social and Information Networks						7469	Roshan 2020
Y	#1251	Consideration for the asymptomatic transmission of COVID-19: Systematic Review and Meta-Analysis	Khaiwal, Ravindra; Vivek Singh, Malik; Bijaya, K. Padhi; Sonu, Goel; Madhu, Gupta	Review		ObjectiveWorldwide countries are experiencing viral load in their population, leading to potential infectivity of asymptomatic COVID-19. Current systematic review and meta-analysis aimed to investigate the role of asymptomatic infection worldwide reported in family-cluster, adults, children, health care workers, and travelers. DesignOnline literature search (PubMed, Google Scholar, medRixv, and B…	2020								3706	Khaiwal 2020
	#1263	Constructing and adjusting estimates for household transmission of SARS-CoV-2 from prior studies, widespread-testing and contact-tracing data	Curmei, M.; Ilyas, A.; Evans, O.; Steinhardt, J.			BACKGROUND: With reduced community mobility, household infections may become increasingly important in SARS-CoV-2 transmission dynamics. METHODS: We investigate the intra-household transmission of COVID-19 through the secondary-attack rate (SAR) and household reproduction number (Rh). We estimate these using (i) data from 29 prior studies (February-August 2020), (ii) epidemiologically linked conf…	2021		Int J Epidemiol				34151970	10.1093/ije/dyab108	6828	Curmei 2021
Y	#1265	The construction and visualization of the transmission networks for COVID-19: A potential solution for contact tracing and assessments of epidemics	Luo, C.; Ma, Y.; Jiang, P.; Zhang, T.; Yin, F.	Preprint duplicate for #1266		The WHO described coronavirus disease 2019 (COVID-19) as a pandemic due to the speed and scale of its transmission. Without effective interventions, the rapidly increasing number of COVID-19 cases would greatly increase the burden of clinical treatments. Identifying the transmission sources and pathways is of vital importance to block transmission and allocate limited public health resources. Acc…	2020		ResearchSquare					10.21203/rs.3.rs-32972/v1	8676	Luo 2020
	#1266	The construction and visualization of the transmission networks for COVID-19: A potential solution for contact tracing and assessments of epidemics	Luo, Caiying; Ma, Yue; Jiang, Pei; Zhang, Tao; Yin, Fei			The WHO has described coronavirus disease 2019 (COVID-19) as a pandemic due to the speed and scale of its transmission. Without effective interventions, the rapidly increasing number of COVID-19 cases would greatly increase the burden of clinical treatments. Identifying the transmission sources and pathways is of vital importance to block transmission and allocate limited public health resources.…	2021		Sci Rep	11	1	8605-8605		10.1038/s41598-021-87802-x	1355	Luo 2021
	#1271	Contact investigation of a case of human novel coronavirus infection treated in a German hospital, October-November 2012	Buchholz, U.; MÃ¼ller, M. A.; Nitsche, A.; Sanewski, A.; Wevering, N.; Bauer-Balci, T.; Bonin, F.; Drosten, C.; Schweiger, B.; Wolff, T.; Muth, D.; Meyer, B.; Buda, S.; Krause, G.; Schaade, L.; Haas, W.			On 24 October 2012, a patient with acute respiratory distress syndrome of unknown origin and symptom onset on 5 October was transferred from Qatar to a specialist lung clinic in Germany. Late diagnosis on 20 November of an infection with the novel Coronavirus (NCoV) resulted in potential exposure of a considerable number of healthcare workers. Using a questionnaire we asked 123 identified contact…	2013		Eurosurveillance	18	8				9808	Buchholz 2013
	#1272	Contact Screening for Healthcare Workers Exposed to Patients with COVID-19	Coppeta, Luca; Somma, Giuseppina; Ippoliti, Lorenzo; Ferrari, Cristiana; Alessandro, Iacopo; Pietroiusti, Antonio; Trabucco Aurilio, Marco			In China and Italy, many cases of coronavirus disease 2019 (COVID-19) have occurred among healthcare workers (HCWs). Prompt identification, isolation and contact tracing of COVID-19 cases are key elements in controlling the COVID-19 pandemic. The aim of this study was to evaluate the rate of Severe Acute Respiratory Syndrome Coronavirus 2 (SARS-CoV-2) infection among HCWs exposed to patients with…	2020		Int. j. environ. res. public health (Online)	17	23			10.3390/ijerph17239082	2977	Coppeta 2020	EmmaY Yu (2021-10-15 11:46:01)(Screen): '1006 HCWs identified as contacts of COVID19 cases' = denominator;
	#1273	Contact Settings and Risk for Transmission in 3410 Close Contacts of Patients With COVID-19 in Guangzhou, China : A Prospective Cohort Study	Luo, Lei; Liu, Dan; Liao, Xinlong; Wu, Xianbo; Jing, Qinlong; Zheng, Jiazhen; Liu, Fanghua; Yang, Shigui; Bi, Hua; Li, Zhihao; Liu, Jianping; Song, Weiqi; Zhu, Wei; Wang, Zhenghe; Zhang, Xiru; Huang, Qingmei; Chen, Peiliang; Liu, Huamin; Cheng, Xin; Cai, Miaochun; Yang, Pei; Yang, Xingfen; Han, Zhigang; Tang, Jinling; Ma, Yu; Mao, Chen			BACKGROUND: Risk for transmission of severe acute respiratory syndrome coronavirus 2 (SARS-CoV-2) to close contacts of infected persons has not been well estimated. OBJECTIVE: To evaluate the risk for transmission of SARS-CoV-2 to close contacts in different settings. DESIGN: Prospective cohort study. SETTING: Close contacts of persons infected with SARS-CoV-2 in Guangzhou, China. PARTICIPANTS: 3…	2020		Ann Intern Med	173	11	879-887		10.7326/M20-2671	4254	Luo 2020
	#1275	Contact Tracing and Awareness-Raising Measures for Travelers Arriving in Thailand from High Risk Areas of Coronavirus Disease (COVID-19): A Cluster of Imported COVID-19 Cases from Italy, March 2020	Duangjai, Konglapamnuay; Chuthawan, Nilphat; Supiya, Jantaramanee; Rapeepong, Suphanchaimat; Suphanat, Wongsanuphat; Charuttaporn, Jitpeera			Coronavirus Disease (COVID-19) is an infectious disease caused by a newly discovered coronavirus. Since before a global pandemic was declared by the World Health Organization, many countries have been implementing stringent screening protocols on international travelers. In Thailand, a â€˜Health Beware Cardâ€™ (HBC) was provided to all travelers at ports of entry. On 5 Mar 2020, the Department of…	2020			13	2				8555	Duangjai 2020
	#1278	Contact tracing and isolation of asymptomatic spreaders to successfully control the COVID-19 epidemic among healthcare workers in Milan (Italy)	Stefan, MandiÄ‡-RajÄ_x008d_eviÄ‡; Federica, Masci; Eleonora, Crespi; Sara, Franchetti; Anna, Longo; Ilaria, Bollina; Serena, Veloci; Alessandro, Amorosi; Riccardo, Baldelli; Luisa, Boselli; Lucia, Negroni; Alessandro, ZÃ ; Nicola Vincenzo, Orfeo; Giusepe, Ortisi; Claudio, Colosio			ObjectiveTo study the source, symptoms, and duration of infection, preventive measures, contact tracing and their effects on SARS-CoV-2 epidemic among healthcare workers (HCW) in 2 large hospitals and 40 external healthcare services in Milan (Italy) to propose effective measures to control the COVID-19 epidemic among healthcare workers. DesignEpidemiological observational study. SettingTwo large …	2020								5499	Stefan 2020
	#1289	Contact Tracing Assessment of COVID-19 Transmission Dynamics in Taiwan and Risk at Different Exposure Periods Before and After Symptom Onset	Cheng, Hao-Yuan; Jian, Shu-Wan; Liu, Ding-Ping; Ng, Ta-Chou; Huang, Wan-Ting; Lin, Hsien-Ho			Importance: The dynamics of coronavirus disease 2019 (COVID-19) transmissibility are yet to be fully understood. Better understanding of the transmission dynamics is important for the development and evaluation of effective control policies. Objective: To delineate the transmission dynamics of COVID-19 and evaluate the transmission risk at different exposure window periods before and after sympto…	2020		JAMA Intern Med	180	9	1156-1163		10.1001/jamainternmed.2020.2020	5562	Cheng 2020
	#1290	Contact Tracing during Coronavirus Disease Outbreak, South Korea, 2020	Park, Young Joon Choe Young June Park Ok Park Shin Young Kim Young-Man Kim Jieun Kweon Sanghui Woo Yeonhee Gwack Jin Kim Seong Sun Lee Jin Hyun Junghee Ryu Boyeong Jang Yoon Suk Kim Hwami Shin Seung Hwan Yi Seonju Lee Sangeun Kim Hee Kyoung Lee Hyeyoung Jin Yeowon Park Eunmi Choi Seung Woo Kim Miyoung Song Jeongsuk Choi Si Won Kim Dongwook Jeon Byoung-Hak Yoo Hyosoon Jeong Eun Kyeong; en			We analyzed reports for 59,073 contacts of 5,706 coronavirus disease (COVID-19) index patients reported in South Korea during January 20-March 27, 2020. Of 10,592 household contacts, 11.8% had COVID-19. Of 48,481 nonhousehold contacts, 1.9% had COVID-19. Use of personal protective measures and social distancing reduces the likelihood of transmission.	2020		Emerg. infect. dis	26	10				4295	Park 2020
	#1291	Contact tracing during Phase I of the COVID-19 pandemic in the Province of Trento, Italy: key findings and recommendations	Pirous, Fateh-Moghadam; Laura, Battisti; Silvia, Molinaro; Steno, Fontanari; Gabriele, Dallago; Nancy, Binkin; Mariagrazia, Zuccali			IntroductionContact tracing is a key pillar of COVID-19 control. In response to the COVID-19 epidemic in the Autonomous Province of Trento (Italy) a software was developed to standardize data collection and facilitate surveillance of contacts and outbreaks and map the links between bases and contacts. In this paper, we present the results of contact tracing efforts during Phase I of the epidemic …	2020								4465	Pirous 2020
	#1322	Contact tracing of covid-19 cases for early detection of infection in tertiary care hospital, Pune	Tambe Muralidhar, P.; Kendre Varsharani, V.; Jadhav Yallappa, U.; Shelke Sangita, C.; Tapre Vinay, S.; Lakade Rajesh, N.			Background: World Health Organization (WHO) declared COVID-19 as Public Health Emergency of International Concern (PHEIC) on 30th Jan 2020 and later declared it as pandemic on 11th March 2020. Community surveillance plays a significant role in the prevention of the spread of disease. The government of Indiaâ€™s focus has been on community surveillance activities which mainly comprises contact tra…	2021		International Journal of Current Research and Review	13	6 special Issue	81-85		10.31782/IJCRR.2021.SP195	1399	TambeMuralidhar 2021
	#1323	Contact Tracing of COVID-19 in Karnataka, India: Superspreading and Determinants of Infectiousness and Symptomaticity	Mohak, Gupta; Giridara, G. Parameswaran; Manraj, S. Sra; Rishika, Mohanta; Devarsh, Patel; Amulya, Gupta; Bhavik, Bansal; Archisman, Mazumder; Mehak, Arora; Nishant, Aggarwal; Tarun, Bhatnagar; Jawaid, Akhtar; Pankaj, Pandey; Vasanthapuram, Ravi; Giridhara, R. Babu; iCART			Brief AbstractWe analysed SARS-CoV-2 surveillance and contact tracing data from Karnataka, India up to 21 July 2020. We estimated metrics of infectiousness and the tendency for superspreading (overdispersion), and evaluated potential determinants of infectiousness and symptomaticity in COVID-19 cases. Among 956 cases confirmed to be forward-traced, 8.7% of index cases had 14.4% of contacts but ca…	2020								2823	Mohak 2020
	#1328	A contact tracing prospective cohort retrieving epidemiological facts on SARS-CoV-2 transmission aspects; a serological analysisÂ	Vazirinejad, R.; Khalili, P.; Jafarzadeh, A.; Shabani, Z.; Jamalizadeh, A.; Rezaei, B.; Ahmadnia, H.; Rezayati, M.; Ebrahimian, M.; Mehralinasab, G.; Bagherizadeh, A.; Bazaz, S.; Vazirinejad, E.			Introduction Novel coronavirus spread seems mysterious enough for convincing us to double check the indices being used to predict its transmission. Serological analysis was applied for assessing some metric epidemiological aspects of the infection and its transmissibility among people who were in contact with SARA-CoV-2 patients. Methods In this contact tracing prospective cohort study, 453 conta…	2020		ResearchSquare					10.21203/rs.3.rs-121829/v1	8641	Vazirinejad 2020
	#1334	Contact tracing with digital assistance in Taiwan's COVID-19 outbreak response	Jian, S. W.; Cheng, H. Y.; Huang, X. T.; Liu, D. P.			AIM: Comprehensive case investigation and contact tracing are crucial to prevent community spread of COVID-19. We demonstrated a utility of using traditional contact tracing measures supplemented with symptom tracking and contact management system to assist public health workers with high efficiency. METHODS: A centralized contact tracing system was developed to support data linkage, cross-jurisd…	2020		Int J Infect Dis	101		348-352	33035674	10.1016/j.ijid.2020.09.1483	6283	Jian 2020
	#1335	Contact tracing with digital assistance in Taiwan&#039;s COVID-19 outbreak response	Jian, Shu-Wan; Cheng, Hao-Yuan; Huang, Xiang-Ting; Liu, Ding-Ping			AIM: Comprehensive case investigation and contact tracing are crucial to prevent community spread of COVID-19. We demonstrated a utility of using traditional contact tracing measures supplemented with symptom tracking and contact management system to assist public health workers with high efficiency. METHODS: A centralized contact tracing system was developed to support data linkage, cross-jurisd…	2020		Int J Infect Dis	101		348-352		10.1016/j.ijid.2020.09.1483	3695	Jian 2020
	#1349	Contact tracing: Unearthing key epidemiological features of COVID-19	Ish, Pranav; Agrawal, Sumita; Goel, Akhil Dhanesh; Gupta, Nitesh			COVID-19 is an emerging global pandemic with a steady rise in both morbidity and mortality over the past few months. Contact tracing of COVID-19 patients is an essential task to mitigate the spread. The following case was one of the initial patients reported from India and details the importance of contact tracing, timely testing and adequate quarantine/isolation in disease control.	2020		SAGE Open Med Case Rep	8		2050313X20933483-2050313X20933483		10.1177/2050313X20933483	5137	Ish 2020
	#135	Age profile of susceptibility, mixing, and social distancing shape the dynamics of the novel coronavirus disease 2019 outbreak in China	Juanjuan, Zhang; Maria, Litvinova; Yuxia, Liang; Yan, Wang; Wei, Wang; Shanlu, Zhao; Qianhui, Wu; Stefano, Merler; Cecile, Viboud; Alessandro, Vespignani; Marco, Ajelli; Hongjie, Yu			Strict interventions were successful to control the novel coronavirus (COVID-19) outbreak in China. As transmission intensifies in other countries, the interplay between age, contact patterns, social distancing, susceptibility to infection and disease, and COVID-19 dynamics remains unclear. To answer these questions, we analyze contact surveys data for Wuhan and Shanghai before and during the out…	2020								6052	Juanjuan 2020
	#1359	The contagion externality of a superspreading event: The Sturgis Motorcycle Rally and COVID-19	Dave, Dhaval; McNichols, Drew; Sabia, Joseph J.			Large in-person gatherings of travelers who do not socially distance are classified as the &quot;highest risk&quot; for COVID-19 spread by the Centers for Disease Control and Prevention (CDC). From August 7-16, 2020, nearly 500,000 motorcycle enthusiasts converged on Sturgis, South Dakota for its annual rally in an environment without mask-wearing requirements or other mitigating policies. This s…	2020		Southern economic journal					10.1002/soej.12475	3082	Dave 2020
	#1362	Containing COVID-19 Among 627,386 Persons in Contact With the Diamond Princess Cruise Ship Passengers Who Disembarked in Taiwan: Big Data Analytics	Chen, Chi-Mai; Jyan, Hong-Wei; Chien, Shih-Chieh; Jen, Hsiao-Hsuan; Hsu, Chen-Yang; Lee, Po-Chang; Lee, Chun-Fu; Yang, Yi-Ting; Chen, Meng-Yu; Chen, Li-Sheng; Chen, Hsiu-Hsi; Chan, Chang-Chuan			BACKGROUND: Low infection and case-fatality rates have been thus far observed in Taiwan. One of the reasons for this major success is better use of big data analytics in efficient contact tracing and management and surveillance of those who require quarantine and isolation. OBJECTIVE: We present here a unique application of big data analytics among Taiwanese people who had contact with more than …	2020		J Med Internet Res	22	5	e19540-e19540		10.2196/19540	5534	Chen 2020
	#1363	Containing COVID-19 in the Emergency Department: The Role of Improved Case Detection and Segregation of Suspect Cases	Wee, Liang E.; Fua, Tzay-Ping; Chua, Ying Y.; Ho, Andrew F. W.; Sim, Xiang Y. J.; Conceicao, Edwin P.; Venkatachalam, Indumathi; Tan, Kenneth B. K.; Tan, Ban H.			OBJECTIVES: Patients with COVID-19 may present with respiratory syndromes indistinguishable from common viruses. This poses a challenge for early detection during triage in the emergency department (ED). Over a 3-month period, our ED aimed to minimize nosocomial transmission by using broader suspect case criteria for better detection and using appropriate personal protective equipment (PPE) for h…	2020		Acad Emerg Med	27	5	379-387		10.1111/acem.13984	5327	Wee 2020
	#1365	Containing COVID-19 outside the isolation ward: The impact of an infection control bundle on environmental contamination and transmission in a cohorted general ward	Wee, Liang En Ian; Sim, Xiang Ying Jean; Conceicao, Edwin Philip; Aung, May Kyawt; Tan, Kwee Yuen; Ko, Kwan Ki Karrie; Wong, Hei Man; Wijaya, Limin; Tan, Ban Hock; Venkatachalam, Indumathi; Ling, Moi Lin			BACKGROUND: During an ongoing outbreak of COVID-19, unsuspected cases may be housed outside of dedicated isolation wards. AIM: At a Singaporean tertiary hospital, individuals with clinical syndromes compatible with COVID-19 but no epidemiologic risk were placed in cohorted general wards for COVID-19 testing. To mitigate risk, an infection control bundle was implemented comprising infrastructural …	2020		Am J Infect Control	48	9	1056-1061		10.1016/j.ajic.2020.06.188	5133	Wee 2020
	#1368	Containing the first outbreak of COVID-19 in a healthcare setting in India: The sree chitra experience	Singh, Gurpreet; Srinivas, G.; Jyothi, E. K.; Gayatri, L. K.; Gaitonde, Rakhal; Soman, Biju			The response to the first health worker case in India and novel strategies adopted in the context of evolving pandemic of COVID-19 is presented here. On the same day of confirmation, institutional COVID cell was established, and contact tracing was started. A total of 184 contacts were identified and quarantined. Hospital services were scaled down, and responsibilities were reassigned. In-house d…	2020		Indian J Public Health	64	Supplement	S240-S242		10.4103/ijph.IJPH_483_20	5030	Singh 2020
	#137	Age-dependency of the Propagation Rate of Coronavirus Disease 2019 Inside School Bubble Groups in Catalonia, Spain	Alonso, S.; Alvarez-Lacalle, E.; CatalÃ , M.; LÃ³pez, D.; Jordan, I.; GarcÃ­a-GarcÃ­a, J. J.; Soriano-Arandes, A.; Lazcano, U.; SallÃ©s, P.; Masats, M.; Urrutia, J.; Gatell, A.; Capdevila, R.; Soler-Palacin, P.; Bassat, Q.; Prats, C.			BACKGROUND: We analyzed contagions of coronavirus disease 2019 inside school bubble groups in Catalonia, Spain, in the presence of strong nonpharmaceutical interventions from September to December 2020. More than 1 million students were organized in bubble groups and monitored and analyzed by the Health and the Educational departments. METHODS: We had access to 2 data sources, and both were emplo…	2021		Pediatr Infect Dis J				34321438	10.1097/inf.0000000000003279	7108	Alonso 2021
	#1373	Containment of a COVID-19 Outbreak in an Inpatient Geriatric Psychiatry Unit	Constantino-Shor, Cheri; Rani, Golo; Olin, Svaya; Holmes, Charity; Nasenbeny, Keri			OBJECTIVES: The first known COVID-19 outbreak in a long-term care facility in the United States was identified on February 28, 2020, in King County, Washington. That facility became the initial U.S. epicenter of the COVID-19 pandemic when they discovered 129 cases associated with the outbreak (81 residents, 34 staff members, and 14 visitors) and 23 persons died. The vulnerability of the elderly p…	2021		J Am Psychiatr Nurses Assoc	27	1	77-82		10.1177/1078390320970653	3271	Constantino-Shor 2021
	#1374	Containment of COVID-19 cases among healthcare workers: The role of surveillance, early detection, and outbreak management	Wee, Liang En; Sim, Xiang Ying Jean; Conceicao, Edwin Philip; Aung, May Kyawt; Goh, Jia Qing; Yeo, Dennis Wu Ting; Gan, Wee Hoe; Chua, Ying Ying; Wijaya, Limin; Tan, Thuan Tong; Tan, Ban Hock; Ling, Moi Lin; Venkatachalam, Indumathi			OBJECTIVE: Staff surveillance is crucial during the containment phase of a pandemic to help reduce potential healthcare-associated transmission and sustain good staff morale. During an outbreak of SARS-COV-2 with community transmission, our institution used an integrated strategy for early detection and containment of COVID-19 cases among healthcare workers (HCWs). METHODS: Our strategy comprised…	2020		Infect Control Hosp Epidemiol	41	7	765-771		10.1017/ice.2020.219	4749	Wee 2020
	#1384	Continuing Cancer Therapy through the Pandemic While Protecting Our Patients: Results of the Implementation of Preventive Strategies in a Referral Oncology Unit	Liontos, Michalis; Kastritis, Efstathios; Markellos, Christos; Migkou, Magdalini; Eleftherakis-Papaiakovou, Evangelos; Koutsoukos, Konstantinos; Gavriatopoulou, Maria; Zagouri, Flora; Psaltopoulou, Theodora; Terpos, Evangelos; Dimopoulos, Meletios-Athanasios			Cancer patients infected with SARS-CoV-2 have worse outcomes, including higher morbidity and mortality than the general population. Protecting this vulnerable group of patients from COVID-19 is of the utmost importance for the continuous operation of an oncology unit. Preventive strategies have been proposed by various societies, and centers around the world have implemented these or modified mea…	2021			13	4			10.3390/cancers13040763	2050	Liontos 2021
	#1391	Contrasting SARS-CoV-2 Epidemics in Singapore: Cohort Studies in Migrant Workers and the General Population	Hannah, E. Clapham; Wan Ni, Chia; Linda, W. L. Tan; Vishakha, Kumar; Jane, M. Lim; Nivedita, Shankar; Zaw Myo, Tun; Marina, Zahari; Li Yang, Hsu; Louisa Jin, Sun; Lin Fa, Wang; Clarence, C. Tam			Background: From January 2020, Singapore implemented comprehensive measures to suppress SARS-CoV-2. Community transmission has been limited, although explosive outbreaks have occurred in migrant worker dormitories. Methods: We conducted longitudinal SARS-CoV-2 serology studies among 478 residents of a SARS-CoV-2 affected migrant worker dormitory between May and July 2020, and 937 community-dwelli…	2021		SSRN					10.2139/ssrn.3826194	8087	Hannah 2021
	#1394	Contribution of Serological Rapid Diagnostic Tests to the Strategy of Contact Tracing in Households Following SARS-CoV-2 Infection Diagnosis in Children	Charbonnier, L.; Roupret-Serzec, J.; Caseris, M.; Danse, M.; Cointe, A.; Cohen, L.; Faye, A.; Ouldali, N.; Gaschignard, J.			Background: The contact tracing and isolation of contagious individuals are cornerstones in the control of the COVID-19 pandemic. Strategies to identify household contacts who should be isolated around index children that tested positive for SARS-CoV-2 remain to be clarified. We aimed to compare contact tracing strategies around an index child positive for SARS-CoV-2 using serological rapid diagn…	2021		Frontiers in Pediatrics	9		638502-638502		10.3389/fped.2021.638502	950	Charbonnier 2021
	#1397	Contributions of the EURO 2020 football championship events to a third wave of SARS-CoV-2 in Scotland, 11 June to 7 July 2021	Marsh, Kimberly; Griffiths, Emily; Young, Johanna J.; Gibb, Carrie-Anne; McMenamin, Jim			Public Health Scotland used Scottish national contact tracing data to estimate the European football championship (EURO 2020) contributions to a third wave of SARS-CoV-2 infections. From 11 June to 7 July 2021, 2,632 (4%) of 63,874 SARS-CoV-2 cases self-reported attending a EURO 2020 event; 90% were male, of whom 73% were 20-39-year-olds. Most cases attended unofficial gatherings and averaged mor…	2021		Euro surveill	26	31			10.2807/1560-7917.ES.2021.26.31.2100707	274	Marsh 2021
	#1399	Control of a COVID-19 outbreak in a nursing home by general screening and cohort isolation in Germany, March to May 2020	Krone, Manuel; Noffz, Annette; Richter, Elisabeth; Vogel, Ulrich; Schwab, Michael			Elderly care facilities have become a major focus of coronavirus disease (COVID-19) control. Here, we describe an outbreak of COVID-19 in a nursing home in Germany from 8 March to 4 May 2020 (58 days), and the effect of an intervention of general screening and cohort isolation. COVID-19 cases among residents and staff were recorded on a daily basis from the first positive SARS-CoV-2 test from a r…	2021		Euro surveill	26	1			10.2807/1560-7917.ES.2021.26.1.2001365	2209	Krone 2021
	#1400	Control of a Nosocomial Outbreak of COVID-19 in a University Hospital	Harada, S.; Uno, S.; Ando, T.; Iida, M.; Takano, Y.; Ishibashi, Y.; Uwamino, Y.; Nishimura, T.; Takeda, A.; Uchida, S.; Hirata, A.; Sata, M.; Matsumoto, M.; Takeuchi, A.; Obara, H.; Yokoyama, H.; Fukunaga, K.; Amagai, M.; Kitagawa, Y.; Takebayashi, T.; Hasegawa, N.			BACKGROUND: Nosocomial spread of coronavirus disease 2019 (COVID-19) causes clusters of infection among high-risk individuals. Controlling this spread is critical to reducing COVID-19 morbidity and mortality. We describe an outbreak of COVID-19 in Keio University Hospital, Japan, and its control and propose effective control measures. METHODS: When an outbreak was suspected, immediate isolation a…	2020		Open Forum Infect Dis	7	12	ofaa512-ofaa512		10.1093/ofid/ofaa512	2866	Harada 2020
	#1401	Control of COVID-19 transmission on an urban university campus during a second wave of the pandemic	Davidson, H. Hamer; Laura, White; Helen, E. Jenkins; christopher, J. gill; Hannah, N. Landsberg; Catherine, Klapperich; Katia, Bulekova; Judy, Platt; Linette, Decarie; Wayne, Gilmore; Megan, Pilkington; Trevor, L. McDowell; Mark, A. Fari; Douglas, M. Densmore; Lena, Landaverde; Wenrui, Li; Tom, Rose; Stephen, P. Burgay; Candice, Miller; Lynn, Doucette-Stamm; Kelly, Lockard; Kenneth, Elmore; Tracy…			ImportanceThe COVID-19 pandemic had a wide-ranging impact on educational institutions across the United States. Given potential financial challenges and adverse psychosocial effects of campus closure, as done in the spring of 2020 in response to the first wave, many institutions of higher education developed strategies to allow campuses to reopen and operate in the fall despite the ongoing threat…	2021								2008	Davidson 2021
	#1410	Controlling the spread of COVID-19 on college campuses	Borowiak, Molly; Ning, Fayfay; Pei, Justin; Zhao, Sarah; Tung, Hwai-Ray; Durrett, Rick			This research was done during the DOMath program at Duke University from May 18 to July 10, 2020. At the time, Duke and other universities across the country were wrestling with the question of how to safely welcome students back to campus in the Fall. Because of this, our project focused on using mathematical models to evaluate strategies to suppress the spread of the virus on campus, specifical…	2020		Math Biosci Eng	18	1	551-563		10.3934/mbe.2021030	2609	Borowiak 2020
	#142	Age-related risk of household transmission of COVID-19 in Singapore	Pung, Rachael; Park, Minah; Cook, Alex R.; Lee, Vernon J.			Prior to the implementation of social distancing measures, we monitored the close family contacts of the first 400 cases of COVID-19 in Singapore for SARS-CoV-2 infection to determine the risk of infection with age. Adjusting for gender and household size, the risk of COVID-19 infection in household contacts was found to increase with age.	2021		Influenza Other Respir Viruses	15	2	206-208		10.1111/irv.12809	3773	Pung 2021
	#145	Age-specific SARS-CoV-2 infection fatality ratio and associated risk factors, Italy, February to April 2020	Poletti, Piero; Tirani, Marcello; Cereda, Danilo; Trentini, Filippo; Guzzetta, Giorgio; Marziano, Valentina; Buoro, Sabrina; Riboli, Simona; Crottogini, Lucia; Piccarreta, Raffaella; Piatti, Alessandra; Grasselli, Giacomo; Melegaro, Alessia; Gramegna, Maria; Ajelli, Marco; Merler, Stefano			We analysed 5,484 close contacts of coronavirus disease (COVID-19) cases in Italy, all tested for severe acute respiratory syndrome coronavirus 2 (SARS-CoV-2). Infection fatality ratio was 0.43% (95% confidence interval (CI): 0.21-0.79) for individuals younger than 70 years and 10.5% (95% CI: 8.0-13.6) for older individuals. Risk of death after infection was 62% lower (95% CI: 31-80) in clusters …	2020		Euro surveill	25	31			10.2807/1560-7917.ES.2020.25.31.2001383	4327	Poletti 2020
	#1458	Coronavirus Disease 2019 (COVID-19) in Americans Aboard the Diamond Princess Cruise Ship	Plucinski, Mateusz M.; Wallace, Megan; Uehara, Anna; Kurbatova, Ekaterina V.; Tobolowsky, Farrell A.; Schneider, Zachary D.; Ishizumi, Atsuyoshi; Bozio, Catherine H.; Kobayashi, Miwako; Toda, Mitsuru; Stewart, Andrea; Wagner, Riley L.; Moriarty, Leah F.; Murray, Rachel; Queen, Krista; Tao, Ying; Paden, Clinton; Mauldin, Matthew R.; Zhang, Jing; Li, Yan; Elkins, Christopher A.; Lu, Xiaoyan; Herzig…			BACKGROUND: The Diamond Princess cruise ship was the site of a large outbreak of coronavirus disease 2019 (COVID-19). Of 437 Americans and their travel companions on the ship, 114 (26%) tested positive for severe acute respiratory syndrome coronavirus 2 (SARS-CoV-2). METHODS: We interviewed 229 American passengers and crew after disembarkation following a ship-based quarantine to identify risk fa…	2021		Clin Infect Dis	72	10	e448-e457		10.1093/cid/ciaa1180	1075	Plucinski 2021
	#1459	The coronavirus disease 2019 (COVID-19) in children: A study in an Iranian childrenâ€™s referral hospital	Mahmoudi, S.; Mehdizadeh, M.; Badv, R. S.; Navaeian, A.; Pourakbari, B.; Rostamyan, M.; Ekbatani, M. S.; Eshaghi, H.; Abdolsalehi, M. R.; Alimadadi, H.; Movahedi, Z.; Mamishi, S.			Background: Despite the worldwide spread of the coronavirus disease 2019 (COVID-19), the epidemiological and clinical patterns of the COVID-19 infection remain largely unclear, particularly among children. In this study, we explored the epidemiological characteristics, clinical patterns, and laboratory and imaging findings of pediatric patients with COVID-19. Materials and Methods: From March 7 t…	2020		Infection and Drug Resistance	13		2649-2655		10.2147/IDR.S259064	9065	Mahmoudi 2020
	#1463	Coronavirus disease 2019 (COVID-19) outbreak at the Department of Ophthalmology, Oslo University Hospital, Norway	JÃ¸rstad, Ã˜ystein Kalsnes; Moe, Morten Carstens; Eriksen, Ketil; Petrovski, Goran; BragadÃ³ttir, RagnheiÃ°ur				2020		Acta Ophthalmol	98	3	e388-e389		10.1111/aos.14426	5955	JÃ¸rstad 2020
	#1464	Coronavirus disease 2019 (COVID-19) outbreak during a Chinese New Year dinner in a restaurant, Hong Kong Special Administrative Region SAR (China), 2020	Lam, Tsz-Sum; Wong, Chi-Hong; Lam, Wing-Hang; Lam, Ho-Yeung; Lam, Yonnie Chau-Kuen; Leung, Emily Chi-Mei; Chuang, Shuk-Kwan				2021		Western Pac Surveill Response J	12	1	32-34		10.5365/wpsar.2020.11.2.006	867	Lam 2021
Y	#1466	Coronavirus Disease 2019 (COVID-19) Outbreak in a San Francisco Homeless Shelter	Imbert, E.; Kinley, P. M.; Scarborough, A.; Cawley, C.; Sankaran, M.; Cox, S. N.; Kushel, M.; Stoltey, J.; Cohen, S.; Fuchs, J. D.; Team, Sf Covid- Response	Preprint duplicate for #1488		We report the public health response to a COVID-19 outbreak in a San Francisco shelter where 67% of residents and 17% of staff tested positive for SARS-CoV-2. We describe the limited utility of case investigation, person-based contact tracing and symptom screening, and the benefits of mass testing in outbreak response.	2020		Clinical infectious diseases : an official publication of the Infectious Diseases Society of America					10.1093/cid/ciaa1071	7968	Imbert 2020
	#1469	Coronavirus Disease 2019 (COVID-19) Outbreaks at 2 Construction Sites-New York City, October-November 2020	Bushman, Dena; Sekaran, Jency; Jeffery, Nancy; Rath, Caroline; Ackelsberg, Joel; Weiss, Don; Wu, Winfred; Van Oss, Katherine; Johnston, Kolthida; Huang, Jamie; Khatun, Umaima; Sheikh, Tara; Sutcliff, Jennie; Tsoi, Benjamin			During 23 October-16 November 2020, the New York City Department of Health and Mental Hygiene investigated coronavirus disease 2019 (COVID-19) outbreaks at 2 construction sites. Challenges in adhering to the New York State Department of Health &quot;Interim COVID-19 Guidance for Construction&quot; were reported. To minimize outbreaks, jurisdictions should increase tailored outreach to the constru…	2021		Clin Infect Dis	73	Suppl 1	S81-S83		10.1093/cid/ciab312	475	Bushman 2021
	#1476	Coronavirus Disease 2019 (COVID-2019) Infection Among Health Care Workers and Implications for Prevention Measures in a Tertiary Hospital in Wuhan, China	Lai, X.; Wang, M.; Qin, C.; Tan, L.; Ran, L.; Chen, D.; Zhang, H.; Shang, K.; Xia, C.; Wang, S.; Xu, S.; Wang, W.			IMPORTANCE: Health care workers (HCWs) have high infection risk owing to treating patients with coronavirus disease 2019 (COVID-19). However, research on their infection risk and clinical characteristics is limited. OBJECTIVES: To explore infection risk and clinical characteristics of HCWs with COVID-19 and to discuss possible prevention measures. DESIGN, SETTING, AND PARTICIPANTS: This single-ce…	2020		JAMA network open	3	5	e209666		10.1001/jamanetworkopen.2020.9666	8310	Lai 2020
	#1477	Coronavirus Disease 2019 Cluster Originating in a Primary School Teachersâ€™ Room in Japan	Yuta, Aizawa; Yugo, Shobukawa; Nobuko, Tomiyama; Hitoshi, Nakayama; Masako, Takahashi; Junko, Yanagita; Noriko, Kaji; Tatsuki, Ikuse; Ryohei, Izumita; Takayuki, Yamanaka; Satoshi, Hasegawa; Reiko, Saito; Akihiko, Saitoh			Background: School closures are a subject of debate during the present coronavirus disease 2019 (COVID-19) pandemic. Because children are not the main driver of COVID-19 transmission in the community, school education must be prioritized in conjunction with appropriate infection prevention and control measures, as determined by local COVID-19 incidence. Methods: We investigated causes and transmi…	2021		SSRN						8234	Yuta 2021
	#1479	Coronavirus disease 2019 epidemic in impoverished area: Liangshan Yi autonomous prefecture as an example	Liao, Ru-Jun; Ji-Ke, Chun-Nong; Zhang, Tao; Liao, Qiang; Li, Ling; Zhu, Tian-Yu; Bian, Shao-Yong			BACKGROUND: The outbreak of coronavirus disease 2019 (COVID-19) had spread worldwide. Although the world has intensively focused on the epidemic center during this period of time, it is imperative to emphasize that more attention should also be paid to some impoverished areas in China since they are more vulnerable to disease outbreak due to their weak health service capacities. Therefore, this s…	2020		Infect Dis Poverty	9	1	112-112		10.1186/s40249-020-00706-2	4289	Liao 2020
	#1488	Coronavirus Disease 2019 Outbreak in a San Francisco Homeless Shelter	Imbert, Elizabeth; Kinley, Patrick M.; Scarborough, Ashley; Cawley, Caroline; Sankaran, Madeline; Cox, Sarah N.; Kushel, Margot; Stoltey, Juliet; Cohen, Stephanie; Fuchs, Jonathan D.			We report the public health response to a coronavirus disease 2019 (COVID-19) outbreak in a San Francisco shelter where 67% of residents and 17% of staff tested positive for severe acute respiratory syndrome coronavirus 2 (SARS-CoV-2). We describe the limited utility of case investigation, person-based contact tracing and symptom screening, and the benefits of mass testing in outbreak response.	2021		Clin Infect Dis	73	2	324-327		10.1093/cid/ciaa1071	478	Imbert 2021
	#1497	Coronavirus Disease Exposure and Spread from Nightclubs, South Korea	Kang, Cho Ryok; Lee, Jin Yong; Park, Yoojin; Huh, In Sil; Ham, Hyon Jeen; Han, Jin Kyeong; Kim, Jung Il; Na, Baeg Ju			At least 246 cases of coronavirus disease (COVID-19) have been linked to nightclubs in Seoul, South Korea. During the April 30-May 5 holiday, young adults from across the country who visited nightclubs in Seoul contracted COVID-19 and spread it nationally. Nightclubs were temporarily closed to limit COVID-19 spread.	2020		Emerg Infect Dis	26	10	2499-2501		10.3201/eid2610.202573	4690	Kang 2020
	#1499	Coronavirus Disease Outbreak in Call Center, South Korea	Park, Shin Young; Kim, Young-Man; Yi, Seonju; Lee, Sangeun; Na, Baeg-Ju; Kim, Chang Bo; Kim, Jung-Il; Kim, Hea Sook; Kim, Young Bok; Park, Yoojin; Huh, In Sil; Kim, Hye Kyung; Yoon, Hyung Jun; Jang, Hanaram; Kim, Kyungnam; Chang, Yeonhwa; Kim, Inhye; Lee, Hyeyoung; Gwack, Jin; Kim, Seong Sun; Kim, Miyoung; Kweon, Sanghui; Choe, Young June; Park, Ok; Park, Young Joon; Jeong, Eun Kyeong			We describe the epidemiology of a coronavirus disease (COVID-19) outbreak in a call center in South Korea. We obtained information on demographic characteristics by using standardized epidemiologic investigation forms. We performed descriptive analyses and reported the results as frequencies and proportions for categoric variables. Of 1,143 persons who were tested for COVID-19, a total of 97 (8.5…	2020		Emerg Infect Dis	26	8	1666-1670		10.3201/eid2608.201274	5660	Park 2020
	#1501	Coronavirus disease-19: Summary of 2,370 contact investigations of the first 30 cases in the Republic of Korea	Jeong, E. K.; Park, O.; Park, Y. J.; Park, S. Y.; Kim, Y. M.; Kim, J.; Jo, J.; Kim, T.; Gwack, J.; Lee, J.; Park, E.; Kim, S. S.; Hyun, J.; Ryu, B.; Jang, Y. S.; Kim, H.; Jin, Y.; Lee, H.; Lee, S.; Shin, S. H.; Choi, S. W.; Ko, D.; Kim, D.; Jeon, B. H.; Kim, U.; Choe, Y. J.			Between January 24th and March 10th, a total of 2,370 individuals had contact with the first 30 cases of COVID-19. There were 13 individuals who contracted COVID-19 resulting in a secondary attack rate of 0.55% (95% CI 0.31-0.96). There were 119 household contacts, of which 9 individuals developed COVID-19 resulting in a secondary attack rate of 7.56% (95% CI 3.7-14.26).	2020		Osong Public Health and Research Perspectives	11	2	81-84		10.24171/j.phrp.2020.11.2.04	9708	Jeong 2020
	#1508	A Coronavirus Outbreak Linked to a Funeral Among a Romani Community in Central Italy	Ripabelli, G.; Sammarco, M. L.; Cannizzaro, F.; Montanaro, C.; Ponzio, G. V.; Tamburro, M.			Background: The epidemic dynamics of COVID-19 in the Molise region, central Italy, has dramatically changed from the beginning of May 2020, which was when infections were reported amongst Romani people. The aims of this study were to describe the characteristics of an outbreak that occurred in the Romani community and the interventions implemented for control. Methods: A retrospective analysis of…	2021		Front Med (Lausanne)	8		617264	34150789	10.3389/fmed.2021.617264	6750	Ripabelli 2021
	#1522	Correct management and low rate of contagiousness of healthcare workers in a University Hospital in Southern Italy: from contact tracing to serological investigation	Squeri, Raffaele; Levita, Antonio; Intelisano, Rosanna; Costa, Gaetano Bruno; Mancuso, Giuseppe; Grasso, Loredana; Amato, Smeralda; Mazzitelli, Francesco; Squeri, Andrea; Midiri, Angelina; Biondo, Carmelo; Alesci, Domenica; Bonaccorso, Vincen; Bitto, Alessandra; Genovese, Cristina			The COVID-19 epidemic, which began in Wuhan in December 2019, quickly spread all over the world, leading in a few months to a high number of deaths also in healthcare workers.Â The purpose of the study is to a) describe the importance of a correct management of SARS-CoV-2 infections; b) report the number of positive healthcare workers after the epidemic phase and to describe their socio-character…	2020		Acta Biomed	91	9-S	79-86		10.23750/abm.v91i9-S.10118	4480	Squeri 2020
	#1581	COVID transmission and contact tracing using WHO risk assement tool among frontline healthcare workers : Insights from a South Indian tertiary care centre	Merlin, Moni; Kiran, G. Kulirankal; Preetha, Prasanna; Ann, Mary; Elizabeth Mary, Thomas; Rejitha, P. Sundaram; Binil, Babu; Veena, Bindu; Fabia, Edathadathil; Sai, Bala; Beena, K. V.; Dipu, T. Sathyapalan			BackgroundThe high exposure risk to COVID among frontline heathcare workers was a major challenge to healthcare systems across the globe that warranted close monitoring through risk assessment and contact tracing strategies. The objective of our study was to characterize exposure risk factors for transmission and subsequent COVID positivity among the frontlinehealthcare workers in our institution…	2021								1441	Merlin 2021
Y	#1627	COVID-19 and Recreational Skiing: Results of a Rapid Systematic Review and Possible Preventive Measures	Gianfredi, V.; Mauer, N. S.; Gentile, L.; Ricco, M.; Odone, A.; Signorelli, C.	Review		COVID-19 is a novel infectious disease which has rapidly spread around the globe, disrupting several aspects of public life over the past year. After numerous infection clusters emerged among travelers hosted in ski resorts in early 2020, several European countries closed ski areas. These measures were mostly upheld throughout the 2020 and 2021 winter season, generating significant economic loss …	2021		International Journal of Environmental Research &amp; Public Health [Electronic Resource]	18	8	20-20		https://10.3390/ijerph18084349	1253	Gianfredi 2021	Andrew Azman (2021-10-29 22:37:42)(Screen): review paper but worth looking at citations and data in case not otherwise picked up.;
	#1628	COVID-19 and refugee camps	Ismail, Mohamad Bachar; Osman, Marwan; Rafei, Rayane; Dabboussi, Fouad; Hamze, Monzer				2021		Travel Med Infect Dis	42		102083-102083		10.1016/j.tmaid.2021.102083	1165	Ismail 2021
	#164	Air travel-related outbreak of multiple SARS-CoV-2 variants	Vijaykrishna, Dhanasekaran; Kimberly, M. Edwards; Ruopeng, Xie; Haogao, Gu; Dillon, C. Adam; Lydia, D. J. Chang; Sammi, S. Y. Cheuk; Shreya, Gurung; Pavithra, Krishnan; Daisy, Y. M. Ng; Gigi, Y. Z. Liu; Carrie, K. C. Wan; Samuel, S. M. Cheng; Dominic, N. C. Tsang; Benjamin, J. Cowling; Malik, Peiris; Leo, L. M. Poon			BackgroundA large cluster of 59 cases were linked to a single flight with 146 passengers from New Delhi to Hong Kong in April 2021. This outbreak coincided with early reports of exponential pandemic growth in New Delhi, which reached a peak of &gt;400,000 newly confirmed cases on 7 May 2021. MethodsEpidemiological information including date of symptom onset, date of positive-sample detection, and…	2021								458	Vijaykrishna 2021	EmmaY Yu (2021-10-14 03:19:08)(Screen): "a superspreading event comprising 37 cases of Kappa";
	#1661	COVID-19 Case and Contact Investigation in an Office Workspace	Hall, Matthew T.; Bui, Han Q.; Rowe, John; Do, Tai A.			This investigation report describes a case of COVID-19 in a combined military and civilian office workspace and the contact investigation and mitigation efforts that followed. This office space included an embedded public health officer who was able to conduct the contact investigation and advise on the outbreak response. Over a 3-day period, the index case unintentionally exposed 150 coworkers t…	2020		Mil Med	185	2021-11-12	e2162-e2165		10.1093/milmed/usaa194	4573	Hall 2020
	#1665	COVID-19 Case Investigation and Contact Tracing in Central Washington State, June-July 2020	Miller, James S.; Bonacci, Robert A.; Lash, R. Ryan; Moonan, Patrick K.; Houck, Peter; Van Meter, J. Joyous; Butler, Malcolm; Everson, Teresa; Morrison, Brittany; Sixberry, Melissa; Person, Amy; Oeltmann, John E.			OBJECTIVE: To evaluate participation in COVID-19 case investigation and contact tracing in central Washington State between June 15 and July 12, 2020. METHODS: In this retrospective observational evaluation we combined SARS-CoV-2 RT-PCR and antigen test reports from the Washington Disease Reporting System with community case investigation and contact tracing data for 3 health districts (comprisin…	2021		J. community health					10.1007/s10900-021-00974-5	1843	Miller 2021
	#1666	COVID-19 Case Investigation and Contact Tracing in the US, 2020	Lash, R. Ryan; Moonan, Patrick K.; Byers, Brittany L.; Bonacci, Robert A.; Bonner, Kimberly E.; Donahue, Matthew; Donovan, Catherine V.; Grome, Heather N.; Janssen, Julia M.; Magleby, Reed; McLaughlin, Heather P.; Miller, James S.; Pratt, Caroline Q.; Steinberg, Jonathan; Varela, Kate; Anschuetz, Greta L.; Cieslak, Paul R.; Fialkowski, Veronica; Fleischauer, Aaron T.; Goddard, Clay; Johnson, Sara…			Importance: Contact tracing is a multistep process to limit SARS-CoV-2 transmission. Gaps in the process result in missed opportunities to prevent COVID-19. Objective: To quantify proportions of cases and their contacts reached by public health authorities and the amount of time needed to reach them and to compare the risk of a positive COVID-19 test result between contacts and the general public…	2021		JAMA Netw Open	4	6	e2115850-e2115850		10.1001/jamanetworkopen.2021.15850	907	Lash 2021
	#1670	A COVID-19 case report from asymptomatic contact: implication for contact isolation and incubation management	Zhu, Chang-Qiang; Gao, Shi-Ding; Xu, Yan; Yang, Xiao-Hong; Ye, Fu-Qiang; Ai, Le-Le; Lv, Rui-Chen; Zhang, Bin; Li, Yin; Lv, Heng; Liu, Yun-Sheng; Shi, Chun-Meng; Wang, Chun-Hui; Tan, Wei-Long			BACKGROUND: As of 2 March, 2020, at least 80 151 coronavirus disease 2019 (COVID-19) cases were reported in China. Most of the patients had a history of visiting Hubei Province or contacting with people who had ever stayed in or passed by Hubei Province or were exposed to symptoms. Some patients got infected through only asymptomatic contact. This study aimed to report the epidemic features and l…	2020		Infect Dis Poverty	9	1	70-70		10.1186/s40249-020-00686-3	4873	Zhu 2020
	#1671	COVID-19 case-clusters and transmission chains in the communities in Japan	Furuse, Yuki; Tsuchiya, Naho; Miyahara, Reiko; Yasuda, Ikkoh; Sando, Eiichiro; Ko, Yura K.; Imamura, Takeaki; Morimoto, Konosuke; Imamura, Tadatsugu; Shobugawa, Yugo; Nagata, Shohei; Tokumoto, Atsuna; Jindai, Kazuaki; Suzuki, Motoi; Oshitani, Hitoshi				2021		J. infect					10.1016/j.jinf.2021.08.016	236	Furuse 2021
	#1676	COVID-19 clusters	Carvalho, Thiago				2020		Nat Med	26	12	1806-1806		10.1038/s41591-020-01159-8	2635	Carvalho 2020		Letter to the editor
	#1678	COVID-19 community transmission and clustering in Addis Ababa; what does this entail to the countryâ€™s pandemic response?	Alemnesh, H. Mirkuzie; Abduilhafiz, A. Endris; Adane Woldeab, Doyamo; Enyew Birru, Tadese; Gizaw Teka, Nibzene; Mikias Alayu, Alemu; Mesfin Wossen, Getaneh; Shambel, Habebe; Habtamu Yimer, Nega; Zewdu Assefa, Edea; Mulatu, Mekonen; Abdilkarim, Sultan; Aschalew, Abayneh			Background: The early phase of the COVID 19 response in Ethiopia focuses primarily on containment of transmission linked to foreign travels and has significantly contributed to flatten the epidemic curve for about two months. From mid-May, the number of cases reported daily has seen a dramatic increase especially in the capital, Addis Ababa. Objective: To describe how community and cluster transm…	2020			4	1				8041	Alemnesh 2020
Y	#1693	COVID-19 contact tracing in a tertiary care hospital: A retrospective chart review	Tak, Dr Pinki Rohilla Dr Jitendra	Preprint duplicate for #1694		Background Contact tracing is one of the strategies used to control COVID-19 pandemic. It played an important role in the beginning to identify all contacts and minimise the spread of the infection. Methods A retrospective chart review was carried out of contact tracing records during the one-month period, starting from the onset of the first lockdown in India. The largest wave of 372 contacts wa…	2020		Infectious Disease Modelling					10.1016/j.idm.2020.10.014	3261	Tak 2020
	#1694	COVID-19 contact tracing in a tertiary care hospital: A retrospective chart review	Tak, P.; Rohilla, J.			BACKGROUND: Contact tracing is one of the strategies used to control COVID-19 pandemic. It played an important role in the beginning to identify all contacts and minimise the spread of the infection. METHODS: A retrospective chart review was carried out of contact tracing records during the one-month period, starting from the onset of the first lockdown in India. The largest wave of 372 contacts …	2021		Infect Dis Model	6		2021-01-04	33195883	10.1016/j.idm.2020.10.014	6897	Tak 2021
	#1695	COVID-19 Contact Tracing in an Overseas U.S. Military Population	Sikorski, Cynthia S.; Scheel, Misty D.; Harris, Stephanie M.; Nefczyk, Julia A.			The purpose of this study was to describe the early epidemiology and contact tracing challenges for Covid-19 infection in an overseas military and DoD population. From February 28, 2020 to April 27, 2020, patients who were diagnosed with Covid-19 infection completed a Centers for Disease Control Persons Under Investigation (PUI) form during their encounter with a medical provider. Positive result…	2021		Mil. med					10.1093/milmed/usab166	1292	Sikorski 2021
	#1696	COVID-19 contact tracing in two counties - North Carolina, June-July 2020	Lash, R. R.; Donovan, C. V.; Fleischauer, A. T.; Moore, Z. S.; Harris, G.; Hayes, S.; Sullivan, M.; Wilburn, A.; Ong, J.; Wright, D.; Washington, R.; Pulliam, A.; Byers, B.; McLaughlin, H. P.; Dirlikov, E.; Rose, D. A.; Walke, H. T.; Honein, M. A.; Moonan, P. K.; Oeltmann, J. E.			To assess local COVID-19 contact tracing implementation, data from two counties in North Carolina, USA were analysed during a period of high incidence. Routinely collected case investigation and contact tracing data from 1-30 June 2020 for Mecklenburg and from 15 June-12 July 2020 for Randolph counties were included. Health department staff members investigated 5514 (77%) persons with COVID-19 in…	2020		Morbidity and Mortality Weekly Report	69	38	1360-1363			1882	Lash 2020
	#1729	COVID-19 dynamics in an Ohio prison	Wasiur, KhudaBukhsh; Sat Kartar, Khalsa; Eben, Kenah; Grzegorz, Rempala; Joseph, H. Tien			ImportanceIncarcerated individuals are a vulnerable population for severe acute respiratory syndrome coronavirus 2 (SARS-CoV-2) infection. Understanding SARS-CoV-2 dynamics in prisons is crucial for curbing transmission both within correctional facilities and in the surrounding community. ObjectiveThe purpose of this study was to identify transmission scenarios that could underly rapid, widesprea…	2021								2536	Wasiur 2021
	#173	Alert for non-respiratory symptoms of coronavirus disease 2019 patients in epidemic period: A case report of familial cluster with three asymptomatic COVID-19 patients	Lu, Shubiao; Lin, Jinsong; Zhang, Zhiqiao; Xiao, Liping; Jiang, Zhijian; Chen, Jia; Hu, Chongjing; Luo, Shi			At present, coronavirus disease 2019 (COVID-19) is rampaging around the world. However, asymptomatic carriers intensified the difficulty of prevention and management. Here we reported the screening, clinical features, and treatment process of a family cluster involving three COVID-19 patients. The discovery of the first asymptomatic carrier in this family cluster depends on the repeated and compr…	2021		J Med Virol	93	1	518-521		10.1002/jmv.25776	1279	Lu 2021
	#1756	COVID-19 in a Correctional Facility Employee Following Multiple Brief Exposures to Persons with COVID-19 - Vermont, July-August 2020	Pringle, Julia C.; Leikauskas, Jillian; Ransom-Kelley, Sue; Webster, Benjamin; Santos, Samuel; Fox, Heidi; Marcoux, Shannon; Kelso, Patsy; Kwit, Natalie			On August 11, 2020, a confirmed case of coronavirus disease 2019 (COVID-19) in a male correctional facility employee (correctional officer) aged 20 years was reported to the Vermont Department of Health (VDH). On July 28, the correctional officer had multiple brief encounters with six incarcerated or detained persons (IDPs)* while their SARS-CoV-2 test results were pending. The six asymptomatic I…	2020		MMWR Morb Mortal Wkly Rep	69	43	1569-1570		10.15585/mmwr.mm6943e1	3372	Pringle 2020
	#1757	COVID-19 in a Long-Term Care Facility - King County, Washington, February 27-March 9, 2020	McMichael, Temet M.; Clark, Shauna; Pogosjans, Sargis; Kay, Meagan; Lewis, James; Baer, Atar; Kawakami, Vance; Lukoff, Margaret D.; Ferro, Jessica; Brostrom-Smith, Claire; Riedo, Francis X.; Russell, Denny; Hiatt, Brian; Montgomery, Patricia; Rao, Agam K.; Currie, Dustin W.; Chow, Eric J.; Tobolowsky, Farrell; Bardossy, Ana C.; Oakley, Lisa P.; Jacobs, Jesica R.; Schwartz, Noah G.; Stone, Nimalie…		May have the same data as #3121	On February 28, 2020, a case of coronavirus disease (COVID-19) was identified in a woman resident of a long-term care skilled nursing facility (facility A) in King County, Washington.* Epidemiologic investigation of facility A identified 129 cases of COVID-19 associated with facility A, including 81 of the residents, 34 staff members, and 14 visitors; 23 persons died. Limitations in effective inf…	2020		MMWR Morb Mortal Wkly Rep	69	12	339-342		10.15585/mmwr.mm6912e1	5976	McMichael 2020	https://www.cdc.gov/mmwr/volumes/69/wr/mm6912e1.htm
	#1759	COVID-19 in a remote village in a tropical forest - a note	Sriwijitalai, Won; Wiwanitkit, Viroj				2020		Rural Remote Health	20	3	6014-6014		10.22605/RRH6014	4642	Sriwijitalai 2020
	#1760	COVID-19 in a Sydney nursing home: a case study and lessons learnt	Gilbert, Gwendolyn L.				2020		Med J Aust	213	9	393-396.e1		10.5694/mja2.50817	3602	Gilbert 2020
	#1767	COVID-19 in Australia: our national response to the first cases of SARS-CoV-2 infection during the early biocontainment phase	Shaban, R. Z.; Li, C.; O'Sullivan, M. V. N.; Gerrard, J.; Stuart, R. L.; Teh, J.; Gilroy, N.; Sorrell, T. C.; White, E.; Bag, S.; Hackett, K.; Chen, S. C. A.; Kok, J.; Dwyer, D. E.; Iredell, J. R.; Maddocks, S.; Ferguson, P.; Varshney, K.; Carter, I.; Barratt, R.; Robertson, M.; Baskar, S. R.; Friend, C.; Robosa, R. S.; Sotomayor-Castillo, C.; Nahidi, S.; Macbeth, D. A.; Alcorn, K. A. D.; Wattiau…			Background: On 31 December 2019, the World Health Organization recognised clusters of pneumonia-like cases due to a novel coronavirus disease (COVID-19). COVID-19 became a pandemic 71 days later. Aim: To report the clinical and epidemiological features, laboratory data and outcomes of the first group of 11 returned travellers with COVID-19 in Australia. Methods: This is a retrospective, multi-cen…	2021		Internal Medicine Journal	51	1	42-51		10.1111/imj.15105	9174	Shaban 2021
	#1772	COVID-19 in children and the effect of schools reopening on potential transmission to household members	Shapiro Ben David, S.; Cohen, D.; Tasher, D.; Geva, A.; Azuri, J.; Ash, N.			AIM: The effect of reopening schools on children's contribution to SARS-CoV-2 transmission, especially within households, remains controversial. This study describes the clinical presentation of a large ambulatory COVID-19 pediatric cohort and evaluates the role of children in household transmission prior to and following school reopening. METHODS: A retrospective database cohort study conducted …	2021		Acta paediatrica (Oslo, Norway : 1992)					10.1111/apa.15962	8516	ShapiroBenDavid 2021
	#1774	COVID-19 in children and the role of school settings in COVID-19 transmission				A small proportion (&amp;lt;5%) of overall COVID-19 cases reported in the EU/EEA and the UK are among children (those aged 18 years and under). When diagnosed with COVID-19, children are much less likely to be hospitalised or have fatal outcomes than adults. Children are more likely to have a mild or asymptomatic infection, meaning that the infection may go undetected or undiagnosed. When symptom…	2020		COVID-19 in children and the role of school settings in COVID-19 transmission|2020. 31 pp. 103 ref.						286
	#1775	COVID-19 in children and the role of school settings in transmission - first update				The aim of this document is to provide an update on the knowledge surrounding the role of children in the transmission of SARS-CoV-2 and the role of schools in the COVID-19 pandemic, based on the experience in the EU from August-December, 2020. This document also addresses transmission to and from staff in school settings, school-related mitigation measures including risk communication, testing, …	2020		Covid	19	59				233
	#1779	COVID-19 in children: clinical and epidemiological spectrum in the community	GarcÃ­a-Vera, C.; CastejÃ³n-RamÃ­rez, S.; LaÃ­n Miranda, E.; HernÃ¡ndez AbadÃ­a, R.; GarcÃ­a Ventura, M.; Borque Navarro, E.; Rubio SÃ¡nchez, P.; Baeta Ruiz, Ã_x0081_; Mengual Gil, J. M.			Most publications on pediatric COVID-19 in Spain were performed at the beginning of the pandemic when some diagnostic tools were not widely available. This study aims to show the real spectrum of the infection based on wide detection of cases due to symptoms and contact tracing. A descriptive and analytical observational study was performed including pediatric cases (0 to 14Â years) from the regi…	2021		Eur J Pediatr			2021-01-08	34406504	10.1007/s00431-021-04235-4	6942	GarcÃ­a-Vera 2021
	#1797	COVID-19 in New Zealand and the impact of the national response: a descriptive epidemiological study	Jefferies, Sarah; French, Nigel; Gilkison, Charlotte; Graham, Giles; Hope, Virginia; Marshall, Jonathan; McElnay, Caroline; McNeill, Andrea; Muellner, Petra; Paine, Shevaun; Prasad, Namrata; Scott, Julia; Sherwood, Jillian; Yang, Liang; Priest, Patricia			BACKGROUND: In early 2020, during the COVID-19 pandemic, New Zealand implemented graduated, risk-informed national COVID-19 suppression measures aimed at disease elimination. We investigated their impacts on the epidemiology of the first wave of COVID-19 in the country and response performance measures. METHODS: We did a descriptive epidemiological study of all laboratory-confirmed and probable c…	2020		Lancet Public Health	5	11	e612-e623		10.1016/S2468-2667(20)30225-5	3541	Jefferies 2020
	#1826	COVID-19 infection among health care workers: Experience in Base Hospital Wathupitiwala,Sri Lanka	Samaranayake, W. A. M. P.; Jayawardhana, G. P. C.; Roshan, A. L. L.; Wijewardene, M. A. M.; Siraj, M. I.			Coronavirus disease 2019 (COVID-19) is a serious global health pandemic resulting in high mortality and morbidity. Frontline health care workers (HCWs) are at an increased risk of the acquisition of severe acute respiratory syndrome coronavirus-2 infection (SARS CoV-2) due to their close interaction with infected patients (1, 2). Also, HCWs can serve as reservoirs of SARS CoV-2 cross-transmission…	2021								124	Samaranayake 2021
	#1828	COVID-19 Infection Among Healthcare Workers in a National Healthcare System: the Qatar Experience	Jameela, Alajmi; Andrew, M. Jeremijenko; Joji, C. Abraham; Moza, Ishaq; Elli, G. Concepcion; Adeel, A. Butt; Abdul-Badi, Abou-Samra			The study was conducted at Hamad Medical Corporation in Qatar, a national healthcare system with 14 hospitals and over 28,000 employees. A total of 16,912 staff members were tested for SARS-CoV-2 between March 10 and June 24, 2020 with 1,799 (10.6%) testing positive. Nurses and midwives had the highest number of infections (33.2% of all infected HCWs) followed by non-clinical support service staf…	2020								4290	Jameela 2020
	#1830	COVID-19 infection among international travellers: a prospective analysis	Lunney, Meaghan; Ronksley, Paul E.; Weaver, Robert G.; Barnieh, Lianne; Blue, Norman; Avey, Marc T.; Rolland-Harris, Elizabeth; Khan, Faisal M.; Pang, Jack X. Q.; Rafferty, Ellen; Scory, Tayler D.; Svenson, Lawrence W.; Rodin, Rachel; Tonelli, Marcello			OBJECTIVES: This report estimates the risk of COVID-19 importation and secondary transmission associated with a modified quarantine programme in Canada. DESIGN AND PARTICIPANTS: Prospective analysis of international asymptomatic travellers entering Alberta, Canada. INTERVENTIONS: All participants were required to receive a PCR COVID-19 test on arrival. If negative, participants could leave quaran…	2021		BMJ Open	11	6	e050667-e050667		10.1136/bmjopen-2021-050667	686	Lunney 2021
	#1857	A COVID-19 Nursing Home Cluster Linked to a Household Transmission: An Epidemiological, Clinical and Phylogenetic Investigation	Junxiong, Pang; Huei Nuo, Tan; Tze Minn, Mak; Sophie, Octavia; Sebastian, Maurer-Stroh; Fernanda, L. Sirota; Mark Peng Chew, Chan; Ian Yi Onn, Leong; Valerie, T. J. Koh; Steven Peng Lim, Ooi; Shawn, Vasoo; Dale, A. Fisher; Lin, Cui; Heidi, Rafman; Jeffery, Cutter; Vernon, J. Lee			Backgroun:d Residents in nursing homes are at risk of high morbidity and mortality due to coronavirus disease 2019 (COVID-19). We report the first nursing home COVID-19 outbreak in Singapore and its clinical, epidemiological, laboratory and phylogenetic investigations. Methods: Serial point prevalence testing was conducted among the residents and staff following identification of the index case (…	2020		SSRN					10.2139/ssrn.3724260	7433	Junxiong 2020
	#1861	COVID-19 Outbreak Among a University&#039;s Men&#039;s and Women&#039;s Soccer Teams - Chicago, Illinois, July-August 2020	Teran, Richard A.; Ghinai, Isaac; Gretsch, Stephanie; Cable, Tracy; Black, Stephanie R.; Green, Stefan J.; Perez, Omar; Chlipala, George E.; Maienschein-Cline, Mark; Kunstman, Kevin J.; Bleasdale, Susan C.; Fricchione, Marielle J.			Data on transmission of SARS-CoV-2, the virus that causes coronavirus disease 2019 (COVID-19), among college athletes are limited. In August 2020, the Chicago Department of Public Health (CDPH) was notified of a cluster of COVID-19 cases among a university&#039;s men&#039;s and women&#039;s soccer teams. CDPH initiated an investigation, interviewed members of both teams, and collated laboratory d…	2020		MMWR Morb Mortal Wkly Rep	69	43	1591-1594		10.15585/mmwr.mm6943e5	83	Teran 2020
	#1862	COVID-19 Outbreak Among Adolescents at an Inpatient Behavioral Health Hospital	Krass, Polina; Zimbrick-Rogers, Charles; Iheagwara, Chioma; Ford, Carol A.; Calderoni, Michele			PURPOSE: We report on a coronavirus disease 2019 (COVID-19) outbreak among adolescents at an inpatient behavioral health facility that was identified within 5 weeks of known viral transmission in the surrounding community. METHODS: Clinical records were reviewed for all inpatients aged &lt;18Â years with laboratory-confirmed COVID-19 between March 23 and April 21,Â 2020. RESULTS: A total of 19 CO…	2020		J Adolesc Health	67	4	612-614		10.1016/j.jadohealth.2020.07.009	4305	Krass 2020
	#1863	COVID-19 Outbreak Among Attendees of an Exercise Facility - Chicago, Illinois, August-September 2020	Lendacki, Frances R.; Teran, Richard A.; Gretsch, Stephanie; Fricchione, Marielle J.; Kerins, Janna L.				2021		MMWR Morb Mortal Wkly Rep	70	9	321-325		10.15585/mmwr.mm7009e2	1892	Lendacki 2021	Aybuke Koyuncu (2021-10-08 00:48:49)(Screen): https://www.cdc.gov/mmwr/volumes/70/wr/mm7009e2.htm;
	#1864	COVID-19 Outbreak Among College Students After a Spring Break Trip to Mexico - Austin, Texas, March 26-April 5, 2020				On March 27, 2020, a University of Texas at Austin student with cough, sore throat, and shortness of breath had a positive test result for SARS-CoV-2, the virus that causes coronavirus disease 2019 (COVID-19). On March 28, two more symptomatic students had positive test results, alerting the COVID-19 Center at the University of Texas Health Austin (UTHA) to a potential outbreak; the center initia…	2020		MMWR Morb Mortal Wkly Rep	69	26	830-835		10.15585/mmwr.mm6926e1	6248
	#1865	COVID-19 Outbreak Among Employees at a Meat Processing Facility - South Dakota, March-April 2020	Steinberg, Jonathan; Kennedy, Erin D.; Basler, Colin; Grant, Michael P.; Jacobs, Jesica R.; Ortbahn, Dustin; Osburn, John; Saydah, Sharon; Tomasi, Suzanne; Clayton, Joshua L.			On March 24, 2020, the South Dakota Department of Health (SDDOH) was notified of a case of coronavirus disease 2019 (COVID-19) in an employee at a meat processing facility (facility A) and initiated an investigation to isolate the employee and identify and quarantine contacts. On April 2, when 19 cases had been confirmed among facility A employees, enhanced testing for SARS-CoV-2, the virus that …	2020		MMWR Morb Mortal Wkly Rep	69	31	1015-1019		10.15585/mmwr.mm6931a2	4301	Steinberg 2020
	#1867	COVID-19 outbreak among physicians at a Canadian curling bonspiel: a descriptive observational study	Burak, Kelly W.; Law, Sampson; Rice, Chris; Hu, Jia; Fung, Christopher I.; Woo, Allan K. H.; Fonseca, Kevin; Lang, Amanda L. S.; Kanji, Jamil N.; Meatherall, Bonnie L.			BACKGROUND: Transmission of severe acute respiratory syndrome coronavirus 2 (SARS-CoV-2) is known to occur among individuals who congregate in large groups, especially during indoor activities. Our objective was to provide a detailed clinical description of an outbreak of coronavirus disease 2019 (COVID-19) that occurred after a sporting and social event during the early days of the pandemic. MET…	2021		CMAJ Open	9	1	E87-E95		10.9778/cmajo.20200115	2132	Burak 2021
	#1868	COVID-19 Outbreak Among Three Affiliated Homeless Service Sites - King County, Washington, 2020	Tobolowsky, Farrell A.; Gonzales, Elysia; Self, Julie L.; Rao, Carol Y.; Keating, Ryan; Marx, Grace E.; McMichael, Temet M.; Lukoff, Margaret D.; Duchin, Jeffrey S.; Huster, Karin; Rauch, Jody; McLendon, Hedda; Hanson, Matthew; Nichols, Dave; Pogosjans, Sargis; Fagalde, Meaghan; Lenahan, Jennifer; Maier, Emily; Whitney, Holly; Sugg, Nancy; Chu, Helen; Rogers, Julia; Mosites, Emily; Kay, Meagan			On March 30, 2020, Public Health - Seattle and King County (PHSKC) was notified of a confirmed case of coronavirus disease 2019 (COVID-19) in a resident of a homeless shelter and day center (shelter A). Residents from two other homeless shelters (B and C) used shelter A&#039;s day center services. Testing for SARS-CoV-2, the virus that causes COVID-19, was offered to available residents and staff…	2020		MMWR Morb Mortal Wkly Rep	69	17	523-526		10.15585/mmwr.mm6917e2	5692	Tobolowsky 2020
	#1877	COVID-19 outbreak and experience in a dialysis unit in the philippines	Cruzado, M. A. A. S.; Ferrer, F.			Background: Patients on regular dialysis are at an increased risk to COVID-19 due to their multiple comorbidities and exposure in the health care setting. The risk for virus transmission within a dialysis unit is also high emphasizing the importance of implementing infection control measures. The objective of this report is to describe the COVID-19 outbreak in a dialysis unit including interventi…	2020		Journal of the American Society of Nephrology	31		266-266			2799	Cruzado 2020
	#1880	COVID-19 Outbreak and Presymptomatic Transmission in Pilgrim Travelers Who Returned to Korea from Israel	Park, Ji Hyuk; Jang, Joon Ho; Lee, Kwan; Yoo, Seok Ju; Shin, Hyojung			BACKGROUND: On February 21, 2020, 2 coronavirus disease 2019 (COVID-19) cases in pilgrim travelers from Korea to Israel were identified. We investigated the source of infection, clinical features of COVID-19, and transmission potential of presymptomatic and asymptomatic cases. METHODS: All 39 pilgrim travelers were aggressively tested for severe acute respiratory syndrome coronavirus 2 (SARS-CoV-…	2020		J Korean Med Sci	35	48	e424-e424		10.3346/jkms.2020.35.e424	2919	Park 2020
	#1884	COVID-19 Outbreak Associated with a 10-Day Motorcycle Rally in a Neighboring State - Minnesota, August-September 2020	Firestone, Melanie J.; Wienkes, Haley; Garfin, Jacob; Wang, Xiong; Vilen, Kelley; Smith, Kirk E.; Holzbauer, Stacy; Plumb, Matthew; Pung, Kelly; Medus, Carlota; Yao, Joseph D.; Binnicker, Matthew J.; Nelson, Andrew C.; Yohe, Sophia; Como-Sabetti, Kathryn; Ehresmann, Kris; Lynfield, Ruth; Danila, Richard			During August 7-16, 2020, a motorcycle rally was held in western South Dakota that attracted approximately 460,000 persons from across the United States to numerous indoor and outdoor events over a 10-day period. During August-September 2020, the Minnesota Department of Health (MDH) investigated a coronavirus disease 2019 (COVID-19) outbreak associated with the rally in Minnesota residents. Fifty…	2020		MMWR Morb Mortal Wkly Rep	69	47	1771-1776		10.15585/mmwr.mm6947e1	3131	Firestone 2020
	#1885	COVID-19 Outbreak Associated with a Fitness Center - Minnesota, September-November 2020	Suhs, T.; Gerlach, D.; Garfin, J.; Lorentz, A.; Firestone, M.; Sherden, M.; Hackman, K.; Gray, T.; Siebman, S.; Wienkes, H.; Vilen, K.; Wang, X.; Como-Sabetti, K.; Danila, R.; Smith, K.; Medus, C.			The Minnesota Department of Health investigated a COVID-19 outbreak at a fitness center in Olmsted County, Minnesota. Twenty-three SARS-CoV-2 infections (five employees and 18 members) were identified. An epidemiological investigation supported by whole genome sequencing demonstrated that transmission of SARS-CoV-2 occurred at the fitness center despite following recommended prevention strategies.	2021		Clin Infect Dis				34297064	10.1093/cid/ciab653	6744	Suhs 2021
	#1886	COVID-19 Outbreak Associated with a SARS-CoV-2 R.1 Lineage Variant in a Skilled Nursing Facility After Vaccination Program - Kentucky, March 2021	Cavanaugh, Alyson M.; Fortier, Sarah; Lewis, Patricia; Arora, Vaneet; Johnson, Matt; George, Karim; Tobias, Joshua; Lunn, Stephanie; Miller, Taylor; Thoroughman, Douglas; Spicer, Kevin B.			Although COVID-19 mRNA vaccines demonstrated high efficacy in clinical trials (1), they were not 100% efficacious. Thus, some infections postvaccination are expected. Limited data are available on effectiveness in skilled nursing facilities (SNFs) and against emerging variants. The Kentucky Department for Public Health (KDPH) and a local health department investigated a COVID-19 outbreak in a SNF…	2021		MMWR Morb Mortal Wkly Rep	70	17	639-643		10.15585/mmwr.mm7017e2	1266	Cavanaugh 2021
	#1887	COVID-19 Outbreak Associated with Air Conditioning in Restaurant, Guangzhou, China, 2020	Lu, Jianyun; Gu, Jieni; Li, Kuibiao; Xu, Conghui; Su, Wenzhe; Lai, Zhisheng; Zhou, Deqian; Yu, Chao; Xu, Bin; Yang, Zhicong			During January 26-February 10, 2020, an outbreak of 2019 novel coronavirus disease in an air-conditioned restaurant in Guangzhou, China, involved 3 family clusters. The airflow direction was consistent with droplet transmission. To prevent the spread of the virus in restaurants, we recommend increasing the distance between tables and improving ventilation.	2020		Emerg Infect Dis	26	7	1628-1631		10.3201/eid2607.200764	5911	Lu 2020
	#1888	COVID-19 Outbreak at an Exercise Facility	Anonymous			The failure of patchwork infection control.	2021		Am J Nurs	121	6	16-16		10.1097/01.NAJ.0000753620.66113.a4	1062	Anonymous 2021	Aybuke Koyuncu (2021-10-08 08:51:05)(Screen): https://journals.lww.com/ajnonline/Fulltext/2021/06000/COVID_19_Outbreak_at_an_Exercise_Facility.13.aspx;
	#1889	COVID-19 Outbreak at an Overnight Summer School Retreat - Wisconsin, July-August 2020	Pray, Ian W.; Gibbons-Burgener, Suzanne N.; Rosenberg, Avi Z.; Cole, Devlin; Borenstein, Shmuel; Bateman, Allen; Pevzner, Eric; Westergaard, Ryan P.			During July 2-August 11, 2020, an outbreak of coronavirus disease 2019 (COVID-19) occurred at a boys&#039; overnight summer school retreat in Wisconsin. The retreat included 152 high school-aged boys, counselors, and staff members from 21 states and territories and two foreign countries. All attendees were required to provide documentation of either a positive serologic test result* within the pa…	2020		MMWR Morb Mortal Wkly Rep	69	43	1600-1604		10.15585/mmwr.mm6943a4	3373	Pray 2020
Y	#1892	COVID-19 Outbreak Following a Single Patient Exposure at an Entertainment Site: An Epidemiological Study	Bao, C.; Pan, E.; Ai, J.; Dai, Q.; Xu, K.; Shi, N.; Gao, Q.; Hu, J.; Peng, Z.; Huang, H.; Jin, H.; Zhu, F.	Preprint duplicate for #1893		We investigated an outbreak of COVID-19 infection, which was traced back to a bathing pool at an entertainment venue, to explore the epidemiology of the outbreak, understand the transmissibility of the virus, and analyze the influencing factors. Contact investigation and management were conducted to identify potential cases. Epidemiological investigation was carried out to determine the epidemiol…	2020		Transboundary and emerging diseases	68	2	773-781		10.1111/tbed.13742	7844	Bao 2020
	#1893	COVID-19 outbreak following a single patient exposure at an entertainment site: An epidemiological study	Bao, Changjun; Pan, Enchun; Ai, Jing; Dai, Qigang; Xu, Ke; Shi, Naiyang; Gao, Qiang; Hu, Jianli; Peng, Zhihang; Huang, Haodi; Jin, Hui; Zhu, Fengcai			We investigated an outbreak of COVID-19 infection, which was traced back to a bathing pool at an entertainment venue, to explore the epidemiology of the outbreak, understand the transmissibility of the virus and analyse the influencing factors. Contact investigation and management were conducted to identify potential cases. Epidemiological investigation was carried out to determine the epidemiolo…	2021		Transbound Emerg Dis	68	2	773-781		10.1111/tbed.13742	4424	Bao 2021
	#1895	COVID-19 Outbreak in a Large Penitentiary Complex, April-June 2020, Brazil	Gouvea-Reis, Fernando A.; Oliveira, PatrÃ­cia D.; Silva, Danniely C. S.; Borja, Lairton S.; Percio, Jadher; Souza, FÃ¡bio S.; Peterka, CÃ¡ssio; Feres, Claudia; de Oliveira, JanaÃ­na; SodrÃ©, Giselle; Dos Santos, Wallace; de Moraes, Camile			An outbreak of coronavirus disease began in a large penitentiary complex in Brazil on April 1, 2020. By June 12, there were 1,057 confirmed cases among inmates and staff. Nine patients were hospitalized, and 3 died. Mean serial interval was &amp;#8776;2.5 days; reproduction number range was 1.0-2.3.	2021		Emerg Infect Dis	27	3	924-927		10.3201/eid2703.204079	2556	Gouvea-Reis 2021
	#1896	COVID-19 outbreak in a personal service setting in Kingston, Ontario, 2020	Li, A.; Parent, S.; Kasmani, A.; Guan, T. H.; Moore, K.			Background: During the coronavirus disease 2019 (COVID-19) pandemic, Ontario created a three-phase reopening framework for the economy. Outbreaks were expected at each phase. One week after Phase Two of reopening in the provincial public health administration region of Kingston, Frontenac, Lennox and Addington (KFL&amp;A), a positive case was reported after three weeks of zero new COVID-19 cases.…	2021		Canada Communicable Disease Report	47	4	216-223		10.14745/ccdr.v47i04a06	982	Li 2021
	#1897	[COVID-19 outbreak in a peruvian shelter]	Pampa-Espinoza, Luis; Loayza-Alarico, Manuel; Meza-Cornejo, Kely Rocio				2020		Rev Peru Med Exp Salud Publica	37	3	585-586		10.17843/rpmesp.2020.373.5691	3152	Pampa-Espinoza 2020
	#1898	COVID-19 Outbreak in an Amish Community - Ohio, May 2020	Ali, Hammad; Kondapally, Karthik; Pordell, Paran; Taylor, Brandi; Martinez, Gisela Medina; Salehi, Ellen; Ramseyer, Stacey; Varnes, Susan; Hayes, Nikki; de Fijter, Sietske; Lloyd, Spencer			In the United States, outbreaks of SARS-CoV-2, the virus that causes coronavirus disease 2019 (COVID-19), were initially reported in densely populated urban areas (1); however, outbreaks have since been reported in rural communities (2,3). Rural residents might be at higher risk for severe COVID-19-associated illness because, on average, they are older, have higher prevalences of underlying medic…	2020		MMWR Morb Mortal Wkly Rep	69	45	1671-1674		10.15585/mmwr.mm6945a2	3227	Ali 2020
	#1915	[COVID-19 outbreak investigation in aÂ geriatric palliative hospital]	Raichle, Claudia; SchÃ¤fer, Johannes; Gann, Annette; Warth, Elisa; Slesak, GÃ¼nther			BACKGROUND: During the second COVID-19 wave, aÂ large COVID-19 outbreak happened at aÂ 90-bed geriatric palliative care hospital in DecemberÂ 2020, whereby 32Ã¢Â€Â¯% of the healthcare personnel (HCP) and 29Â patients became infected within 23Â days and 13Â patients died. The bed occupancy rate dropped toÂ 20Ã¢Â€Â¯%. Drastically enhanced hygiene measures directly after outbreak detection could sto…	2021		Z Gerontol Geriatr	54	5	458-462		10.1007/s00391-021-01930-7	584	Raichle 2021
	#1918	COVID-19 Outbreak on a Passenger Ship and Assessment of Response Measures, Greece, 2020	Hatzianastasiou, Sophia; Mouchtouri, Varvara A.; Pavli, Androula; Tseroni, Maria; Sapounas, Spyros; Vasileiou, Charalampos; Dadouli, Katerina; Kyritsi, Maria; Koureas, Michalis; Prezerakos, Panagiotis; Speletas, Matthaios; Panagiotakopoulos, Georgios; Tsiodras, Sotirios; Hadjichristodoulou, Christos			We describe response measures to an outbreak involving 128 (33.4%) coronavirus disease cases (46.1% asymptomatic) among 383 persons onboard a passenger ship. Multivariate analysis indicated that dining in certain rooms and bar areas, nationality, working department (for crew members), and quarantining onboard the ship were significantly associated with infection.	2021		Emerg Infect Dis	27	7	1927-1930		10.3201/eid2707.210398	1121	Hatzianastasiou 2021
	#1919	COVID-19 outbreak on the Costa Atlantica cruise ship: use of a remote health monitoring system	Sando, Eiichiro; Morimoto, Konosuke; Narukawa, Shinji; Nakata, Katsumi				2021		J. travel med	28	2			10.1093/jtm/taaa163	3973	Sando 2021
	#192	Analysis of Asymptomatic and Presymptomatic Transmission in SARS-CoV-2 Outbreak, Germany, 2020	Bender, Jennifer K.; Brandl, Michael; HÃ¶hle, Michael; Buchholz, Udo; Zeitlmann, Nadine			We determined secondary attack rates (SAR) among close contacts of 59 asymptomatic and symptomatic coronavirus disease case-patients by presymptomatic and symptomatic exposure. We observed no transmission from asymptomatic case-patients and highest SAR through presymptomatic exposure. Rapid quarantine of close contacts with or without symptoms is needed to prevent presymptomatic transmission.	2021		Emerg. infect. dis	27	4			10.3201/eid2704.204576	2058	Bender 2021
	#1921	COVID-19 outbreak prevention by early containment in Shantou, China	Zhang, Xubin; Zhang, Dangui; Zhang, Chi; Yao, Lijun; Xu, Lu; Chen, Gengna; Liao, Zhaohui; Zhu, Xunyi; Yang, Wenda; Li, Weinan			INTRODUCTION: To report about the successful outbreak containment of COVID-19 in Shantou, one of the prefectural cities of Guangdong province in the mainland China. METHODOLOGY: All patients confirmed as having COVID-19 between 23 January and 25 March 2020 by RT-PCR assay in the clinical lab of Shantou CDC were included and divided into three groups based on the source of identification: hospital…	2020		J Infect Dev Ctries	14	7	742-747		10.3855/jidc.13121	4213	Zhang 2020	EmmaY Yu (2021-10-11 02:06:32)(Screen): No information about "who infected whom".;
	#1922	Covid-19 Outbreak Progression in Italian Regions: Approaching the Peak by the End of March in Northern Italy and First Week of April in Southern Italy	Distante, Cosimo; Piscitelli, Prisco; Miani, Alessandro			Epidemiological figures of the SARS-CoV-2 epidemic in Italy are higher than those observed in China. Our objective was to model the SARS-CoV-2 outbreak progression in Italian regions vs. Lombardy to assess the epidemic&#039;s progression. Our setting was Italy, and especially Lombardy, which is experiencing a heavy burden of SARS-CoV-2 infections. The peak of new daily cases of the epidemic has b…	2020		Int. j. environ. res. public health (Online)	17	9			10.3390/ijerph17093025	5618	Distante 2020	EmmaY Yu (2021-10-16 05:02:02)(Screen): 'each infected person in Lombardy has involved 4 other people';
	#1934	COVID-19 outbreaks at shelters for women who are victims of gender-based violence from Ecuador	Vallejo-Janeta, Alexander Paolo; Morales-Jadan, Diana; Freire-Paspuel, Byron; Lozada, Tannya; Cherrez-Bohorquez, Cesar; Garcia-Bereguiain, Miguel Angel			BACKGROUND: One of the constraints in containing the impact of the COVID-19 pandemic in Ecuador is limited testing capacity, especially in high-risk populations such as people living in humanitarian shelters. OBJECTIVES: The &quot;United Nations High Commissioner for Refugees&quot; office in Ecuador in collaboration with &quot;Universidad de Las AmÃ©ricas&quot; performed surveillance screening at…	2021		Int J Infect Dis	108		531-536		10.1016/j.ijid.2021.06.012	237	Vallejo-Janeta 2021
	#1937	COVID-19 Outbreaks in Correctional Facilities with Work-Release Programs - Idaho, July-November 2020	Dunne, Eileen M.; Morgan, Ellie; Wells-Moore, Bruce; Pierson, Samuel; Zakroff, Sandra; Haskell, Lindsay; Link, Kimberly; Powell, Jodie; Holland, Ian; Elgethun, Kai; Ball, Christopher; Haugen, Rene; Hahn, Christine G.; Carter, Kris K.; Starr, Christine			As of April 16, 2021, U.S. correctional and detention facilities reported 399,631 cases of COVID-19 in incarcerated persons, resulting in 2,574 deaths (1). During July 14-November 30, 2020, COVID-19 was diagnosed in 382 persons incarcerated in Idaho correctional facilities with work-release programs. Work-release programs (which place incarcerated persons in community businesses) have social and …	2021		MMWR Morb Mortal Wkly Rep	70	16	589-594		10.15585/mmwr.mm7016a3	1349	Dunne 2021
	#197	Analysis of community-acquired COVID-19 cases in Taiwan	Liu, Jui-Yao; Chen, Tzeng-Ji; Hwang, Shinn-Jang		May have the same data as #207	BACKGROUND: The demographic characteristics and transmission dynamics of the community-acquired coronavirus disease 2019 (COVID-19) cases in Taiwan were analyzed for more effective control and prevention of the community transmission of this novel disease. METHODS: Open-access data and press releases on COVID-19 in Taiwan were collected on the website of the Taiwan Centers for Disease Control. Al…	2020		J Chin Med Assoc	83	12	1087-1092		10.1097/JCMA.0000000000000411	2489	Liu 2020
	#200	Analysis of dynamic contact network of patients with COVID-19 in Shaanxi Province of China	Yang, Zhangbo			The spread of COVID-19 is closely related to the structure of human social networks. Based on 237 cases, by using epidemiological retrospective statistics, data visualization, and social network analysis methods, this paper summarized characteristics of patients with COVID-19 in Shaanxi, China, and analyzed these patients&#039; dynamic contact network structure. The study found that there are man…	2021		Sci Rep	11	1	4889-4889		10.1038/s41598-021-84428-x	1926	Yang 2021
	#2016	COVID-19 Screening for Healthcare Workers in a Tertiary Infectious Diseases Referral Hospital in Manila, the Philippines	Villanueva, A. M. G.; Lazaro, J.; Sayo, A. R.; Han, S. M.; Ukawa, T.; Suzuki, S.; Takaya, S.; Telan, E.; Solante, R.; Ariyoshi, K.; Smith, C.			COVID-19 is an emerging disease threatening the lives of patients and healthcare workers (HCWs) alike. In this article, we present initial results of COVID-19 screening performed among the hospital staff of an infectious diseases referral hospital in Manila, the Philippines. Of 324 HCWs tested, eight were positive; only one was exposed to COVID-19 patients, whereas seven others belonged to two di…	2020		American Journal of Tropical Medicine and Hygiene	103	3	1211-1214		10.4269/ajtmh.20-0715	9461	Villanueva 2020	EmmaY Yu (2021-10-16 10:07:34)(Screen): one-to-one transmission;
	#2018	COVID-19 secondary attack rate and risk factors in household contacts in Castellon (Spain): Preliminary report	Arnedo-Pena, A.; Sabater-Vidal, S.; Meseguer-Ferrer, N.; et al.			INTRODUCTION: In a high proportion, around 60%-70% of COVID-19 patients are not admitted to hospitals and remains at home. Know the secondary attack rate (SAR) of viral transmission in their household contacts is a priority in the disease control. METHODS: Notified COVID-19 cases in the Epidemiology Division of Public Health Center from February 26 to April 8, 2020, with confirmation of the Micro…	2020		Enfermedades Emergentes			64-70			7288	Arnedo-Pena 2020
	#2024	COVID-19 Super Spreading Event Amongst Elderly Individuals â€” Jilin Province, China, January 2021	Laishun, Yao Mingyu Luo Tiewu Jia Xingang Zhang Zhulin Hou Feng Gao Xin Wang Xiaogang Wu Weihua Cheng Guoqian Li Jing Wu Bing Zhao Tao Li Enfu Chen Dapeng Yin Biao Huang			On January 10, 2021, 4 people from Wangkui County, Suihua City, Heilongjiang Province returned to Jilin Province. They tested positive for coronavirus disease 2019 (COVID-19) and subsequently caused an outbreak in Tonghua City of Jilin Province (1). On January 11, Jilin Province initiated their COVID-19 prevention and control emergency plan. China CDC and Jilin CDC jointly conducted an epidemiolo…	2021		China CDC Weekly			2021-01-03		10.46234/ccdcw2021.050	2144	Laishun 2021
	#2027	COVID-19 Surveillance and Investigations in Workplaces - Seattle &amp; King County, Washington, June 15-November 15, 2020	Bonwitt, Jesse; Deya, Ruth W.; Currie, Dustin W.; Lipton, Beth; Huntington-Frazier, Melinda; Sanford, Sara Jaye; Pallickaparambil, Aley Joseph; Hood, Julia; Rao, Agam K.; Kelly-Reif, Kaitlin; Luckhaupt, Sara E.; Pogosjans, Sargis; Lindquist, Scott; Duchin, Jeff; Kawakami, Vance			Workplace activities involving close contact with coworkers and customers can lead to transmission of SARS-CoV-2, the virus that causes COVID-19 (1,2). Information on the approach to and effectiveness of COVID-19 workplace investigations is limited. In May 2020, Public Health - Seattle &amp; King County (PHSKC), King County, Washington established a COVID-19 workplace surveillance and response sy…	2021		MMWR Morb Mortal Wkly Rep	70	25	916-921		10.15585/mmwr.mm7025a3	691	Bonwitt 2021
	#204	Analysis of Genomic Characteristics and Transmission Routes of Patients With Confirmed SARS-CoV-2 in Southern California During the Early Stage of the US COVID-19 Pandemic	Zhang, Wenjuan; Govindavari, John Paul; Davis, Brian D.; Chen, Stephanie S.; Kim, Jong Taek; Song, Jianbo; Lopategui, Jean; Plummer, Jasmine T.; Vail, Eric			Importance: In late December 2019, an outbreak of a novel severe acute respiratory syndrome coronavirus 2 (SARS-CoV-2) emerged in Wuhan, China. Data on the routes of transmission to Los Angeles, California, the US West Coast epicenter for coronavirus disease 2019 (COVID-19), and subsequent community spread are limited. Objective: To determine the transmission routes of SARS-CoV-2 to Southern Cali…	2020		JAMA Netw Open	3	10	e2024191-e2024191		10.1001/jamanetworkopen.2020.24191	3653	Zhang 2020	EmmaY Yu (2021-10-15 11:28:11)(Screen): 'Person-to-person transmission was detected in a cluster of 5 patients';
	#2040	COVID-19 Transmission among Healthcare Workers at a Quarantine Facility in Thailand: Genomic and Outbreak Investigations	Atsawawaranunt, Kamolthip; Kochakarn, Theerarat; Kongklieng, Amornmas; Panwijitkul, Pakkaporn; Tragoolpua, Rujira; Jaradilokkul, Kanyarat; Kaewmalang, Prayuth; Loesbanluechai, Duangkamon; Kotanan, Namfon; Joonlasak, Khajohn; Batty, Elizabeth M.; Mungaomklang, Anek; Pawun, Vichan; Chantratita, Wasun; Chookajorn, Thanat			During the COVID-19 pandemic, Thailand implemented a quarantine program at approved quarantine facilities for every international traveler. Here, we report an epidemiological and genomic investigation of a COVID-19 cluster consisting of seven healthcare workers (HCWs) at a quarantine facility and its partnered hospital in Thailand. Outbreak investigations were implemented to obtain contact tracin…	2021		Am. j. trop. med. hyg					10.4269/ajtmh.21-0344	692	Atsawawaranunt 2021
	#2041	COVID-19 Transmission during Transportation of 1st to 12th Grade Students: Experience of an Independent School in Virginia	Ramirez, Dana W. E.; Klinkhammer, Martin D.; Rowland, Leah C.			BACKGROUND: In-school transmission of COVID-19 among K-12 students is low when mitigation layers are used, but the risk of acquiring COVID-19 during school bus transportation is not well defined. Given the operational limitations of many school districts, more data is needed to determine what mitigation is required to keep COVID-19 transmission low during bus transport. METHODS: An independent sc…	2021		J Sch Health	91	9	678-682		10.1111/josh.13058	441	Ramirez 2021
	#2042	COVID-19 Transmission Dynamics Among Close Contacts of Index Patients With COVID-19: A Population-Based Cohort Study in Zhejiang Province, China	Ge, Yang; Martinez, Leonardo; Sun, Shengzhi; Chen, Zhiping; Zhang, Feng; Li, Fangyu; Sun, Wanwan; Chen, Enfu; Pan, Jinren; Li, Changwei; Sun, Jimin; Handel, Andreas; Ling, Feng; Shen, Ye			Importance: Much remains unknown about the transmission dynamics of COVID-19. How the severity of the index case and timing of exposure is associated with disease in close contacts of index patients with COVID-19 and clinical presentation in those developing disease is not well elucidated. Objectives: To investigate the association between the timing of exposure and development of disease among c…	2021		JAMA intern. med. (Print)					10.1001/jamainternmed.2021.4686	148	Ge 2021
	#2048	COVID-19 transmission in educational institutions August to December 2020, Rhineland-Palatinate, Germany: a study of index cases and close contact cohorts	Anja, Schoeps; Dietmar, Hoffmann; Claudia, Tamm; Bianca, Vollmer; Sabine, Haag; Tina, Kaffenberger; Kimberly, Ferguson-Beiser; Berit, Kohlhase-Griebel; Silke, Basenach; Andrea, Missal; Katja, Hoefling; Harald, Michels; Anett, Schall; Holger, Kappes; Manfred, Vogt; Klaus, Jahn; Till, Baernighausen; Philipp, Zanger			BackgroundThe lack of precise estimates on transmission risk hampers rational decisions on closure of educational institutions during the COVID-19 pandemic. MethodsSecondary attack rates (SARs) for schools and day-care centres were calculated using data from state-wide mandatory notification of SARS-CoV-2 index cases in educational institutions and information on routine contact tracing and PCR-t…	2021								2299	Anja 2021
	#2050	COVID-19 transmission in group living environments and households	Akaishi, Tetsuya; Kushimoto, Shigeki; Katori, Yukio; Kure, Shigeo; Igarashi, Kaoru; Takayama, Shin; Abe, Michiaki; Tanaka, Junichi; Kikuchi, Akiko; Onodera, Ko; Ishii, Tadashi			The coronavirus disease 2019 (COVID-19) pandemic caused by severe acute respiratory syndrome coronavirus 2 (SARS-CoV-2) is currently the world&#039;s largest public health concern. This study evaluated COVID-19 transmission risks in people in group living environments. A total of 4550 individuals with a history of recent contact with patients at different places (dormitory/home/outside the reside…	2021		Sci Rep	11	1	11616-11616		10.1038/s41598-021-91220-4	926	Akaishi 2021
	#2063	COVID-19 within a large UK prison with a high number of vulnerable adults, march to june 2020: An outbreak investigation and screening event	Wilburn, Jennifer; Blakey, Eleanor; Trindall, Amy; Burr, Helen; Tanti, Vince; Doolan, Sue; Palmer, Ian; Jewell, Tony; Balakrishnan, Ravikumar			OBJECTIVE: To describe the public health response to COVID-19 within a large prison with a high number of clinically vulnerable residents. DESIGN: An outbreak investigation was undertaken among all residents and staff. A screening event involved nose and throat swab samples from residents and staff, examined by polymerase chain reaction (PCR). An electronic questionnaire regarding risk factors wa…	2021		Int J Infect Dis	104		349-353		10.1016/j.ijid.2021.01.027	2224	Wilburn 2021
	#2064	COVID-19 Workplace Outbreaks by Industry Sector and Their Associated Household Transmission, Ontario, Canada, January to June, 2020	Murti, Michelle; Achonu, Camille; Smith, Brendan T.; Brown, Kevin A.; Kim, Jin Hee; Johnson, James; Ravindran, Saranyah; Buchan, Sarah A.			OBJECTIVE: To analyze workplace outbreaks by industry sector in the first wave of the pandemic, and associated household cases. METHODS: Number, size, and duration of outbreaks were described by sector, and outbreak cases were compared to sporadic cases in the same time frame. Address matching identified household cases with onset &amp;#8805;2Ã¢Â€ÂŠdays before, &amp;#8805;2Ã¢Â€ÂŠdays after, or wi…	2021		J Occup Environ Med	63	7	574-580		10.1097/JOM.0000000000002201	1210	Murti 2021
	#207	Analysis of Imported Cases of COVID-19 in Taiwan: A Nationwide Study	Liu, Jui-Yao; Chen, Tzeng-Ji; Hwang, Shinn-Jang			In the early stages of the 2019 novel coronavirus disease (COVID-19) pandemic, containment of disease importation from epidemic areas was essential for outbreak control. This study is based on publicly accessible data on confirmed COVID-19 cases in Taiwan extracted from the Taiwan Centers for Disease Control website. We analysed the characteristics, infection source, symptom presentation, and rou…	2020		Int. j. environ. res. public health (Online)	17	9			10.3390/ijerph17093311	5464	Liu 2020
	#2099	COVID-19: asymptomatic carrier transmission is an underestimated problem	Zhao, Hongjun; Lu, Xiaoxiao; Deng, Yibin; Tang, Yujin; Lu, Jiachun			At the present time, COVID-19 is spreading rapidly [1]. The global prevention and control of COVID-19 is focused on the estimation of the relevant incubation period, basic reproduction number (R0), effective reproduction number (Rt) and death risk. Although the prevention and control of COVID-19 requires a reliable estimation of the relevant incubation period, R0, Rt and death risk. Another key e…	2020		Epidemiol Infect	148		e116-e116		10.1017/S0950268820001235	4988	Zhao 2020
	#2114	COVID-19: Face masks and human-to-human transmission	Liu, Xiaopeng; Zhang, Sisen				2020		Influenza Other Respir Viruses	14	4	472-473		10.1111/irv.12740	5954	Liu 2020	Andrew Azman (2021-10-29 22:50:05)(Screen): https://onlinelibrary.wiley.com/doi/10.1111/irv.12740;
	#2116	COVID-19: first long-term care facility outbreak in the Netherlands following cross-border introduction from Germany, March 2020	van Hensbergen, Mitch; den Heijer, Casper D. J.; Wolffs, Petra; Hackert, Volker; Ter Waarbeek, HenriÃ«tte L. G.; Oude Munnink, Bas B.; Sikkema, Reina S.; Heddema, Edou R.; Hoebe, Christian J. P. A.			BACKGROUND: The Dutch province of Limburg borders the German district of Heinsberg, which had a large cluster of COVID-19 cases linked to local carnival activities before any cases were reported in the Netherlands. However, Heinsberg was not included as an area reporting local or community transmission per the national case definition at the time. In early March, two residents from a long-term ca…	2021		BMC Infect Dis	21	1	418-418		10.1186/s12879-021-06093-9	1203	vanHensbergen 2021
	#2137	COVID-19: patient zero in the Netherlands	Alderweireld, C. E. A.; Buiting, A. G. M.; Murk, J. L. A. N.; Verweij, J. J.; Berrevoets, M. A. H.; van Kasteren, M. E. E.				2020		Nederlands tijdschrift voor geneeskunde	164					9415	Alderweireld 2020
	#2141	COVID-19: public health management of the first two confirmed cases identified in the UK	Holden, B.; Quinney, A.; Padfield, S.; Morton, W.; Coles, S.; Manley, P.; Wensley, A.; Hutchinson, C.; Lillie, P. J.; Duncan, C. J. A.; Schmid, M. L.; Li, A.; Foster, K.; Anaraki, S.; Dabrera, G.; Zambon, M.; Hughes, G. J.; Gent, M.			We report key learning from the public health management of the first two confirmed cases of COVID-19 identified in the UK. The first case imported, and the second associated with probable person-to-person transmission within the UK. Contact tracing was complex and fast-moving. Potential exposures for both cases were reviewed, and 52 contacts were identified. No further confirmed COVID-19 cases h…	2020		Epidemiol Infect	148		e194-e194		10.1017/S0950268820001922	4126	Holden 2020
	#217	Analysis of SARS-CoV-2 Transmission in Different Settings, Brunei	Chaw, Liling; Koh, Wee Chian; Jamaludin, Sirajul Adli; Naing, Lin; Alikhan, Mohammad Fathi; Wong, Justin			We report the transmission dynamics of severe acute respiratory syndrome coronavirus 2 (SARS-CoV-2) across different settings in Brunei. An initial cluster of SARS-CoV-2 cases arose from 19 persons who had attended the Tablighi Jama&#039;at gathering in Malaysia, resulting in 52 locally transmitted cases. The highest nonprimary attack rates (14.8%) were observed from a subsequent religious gather…	2020		Emerg Infect Dis	26	11	2598-2606		10.3201/eid2611.202263	3564	Chaw 2020
	#219	Analysis of the comprehensive non-pharmaceutical interventions and measures in containing the COVID-19 epidemic in Shenzhen: a retrospective study	Xu, Shule; Liu, Peiyi; Mei, Shujiang; Lv, Qiuying; Cheng, Cong; Lu, Yan; Kong, Dongfeng; Wu, Xiaoliang; Wen, Ying; Cao, Bin; Gao, Shitong; Xiong, Huawei; Zhao, Jin; Huang, Yuanyuan; Luo, Yijuan; Feng, Tiejian			OBJECTIVE: To analyse the epidemiological characteristics of family clusters of COVID-19 and the three stages of the comprehensive non-pharmaceutical interventions and measures implemented in Shenzhen. METHODS: The epidemic curve of COVID-19 was drawn and the impact of the comprehensive non-pharmaceutical interventions and measures was analysed by the different periods of the epidemic. RESULTS: A…	2021		BMJ Open	11	7	e044940-e044940		10.1136/bmjopen-2020-044940	392	Xu 2021
	#220	Analysis of the Dynamics, Outcome, and Prerequisites of the first German SARS-CoV-2 Superspreading Event	Wessendorf, L.; Richter, E.; Schulte, B.; Schmithausen, R. M.; Exner, M.; Lehmann, N.; Coenen, M.; Fuhrmann, C.; Kellings, A.; Huesing, A.; Joeckel, K. H.; Streeck, H.			Background The beginning of the COVID-19 pandemic was shaped by superspreading events including large-scale outbreaks. In Germany the first SARS-CoV-2 outbreak was a superspreading event in a rural area during indoor carnival festivities in February 2020. Methods 51 days after the event all known participants were asked to give blood samples, pharyngeal swabs and answer a self-administered questi…	2021		medRxiv					10.1101/2021.09.01.21262540	7420	Wessendorf 2021
	#2231	A cross-sectional study of the epidemic situation on COVID-19 in Gansu Province, China - a big data analysis of the national health information platform	Yan, Xuanchen; Wang, Jianjian; Yao, Jingwen; Estill, Janne; Wu, Shouyuan; Lu, Jie; Liang, Baoping; Li, Hongmin; Tao, Shengxin; Bai, Huanli; Liu, Hongliang; Chen, Yaolong			BACKGROUND: In December 2019, a pneumonia caused by SARS-CoV-2 emerged in Wuhan, China and has rapidly spread around the world since then. This study is to explore the patient characteristics and transmission chains of COVID-19 in the population of Gansu province, and support decision-making. METHODS: We collected data from Gansu Province National Health Information Platform. A cross-sectional st…	2021		BMC Infect Dis	21	1	146-146		10.1186/s12879-020-05743-8	2235	Yan 2021
	#2237	Cryptic Transmission of the Delta Variant AY.3 Sublineage of SARS-CoV-2 among Fully Vaccinated Patients on an Inpatient Ward	Katherine, Linsenmeyer; Kalpana, Gupta; Rebecca, Madjarov; Michael, E. Charness			BackgroundRecent reports indicate that vaccination is effective in reducing symptomatic infection with the Delta variant of SARS-CoV-2 (DV) but is less protective against asymptomatic transmission of DV in outpatients than for earlier variants. Here we report cryptic transmission associated with high DV viral load among vaccinated patients on an inpatient medical-surgical ward. MethodsThis observ…	2021								302	Katherine 2021
	#2244	Ct Values do not Predict SARS-CoV-2 Transmissibility in College Students	Tian, D.; Lin, Z.; Kriner, E. M.; Esneault, D. J.; Tran, J.; DeVoto, J. C.; Okami, N.; Greenberg, R.; Yanofsky, S.; Ratnayaka, S.; Tran, N.; Livaccari, M.; Lampp, M.; Wang, N.; Tim, S.; Norton, P.; Scott, J.; Hu, T. Y.; Garry, R.; Hamm, L.; Delafontaine, P.; Yin, X. M.			SARS-CoV-2 is highly contagious, and the global spread has caused significant medical/socioeconomic impacts. Other than vaccination, effective public health measures, including contact tracing, isolation and quarantine, is critical for deterring viral transmission, preventing infection progression and resuming normal activities. Viral transmission is affected by many factors but the viral load an…	2021		The Journal of molecular diagnostics : JMD					10.1016/j.jmoldx.2021.05.012	8199	Tian 2021
	#225	Analysis of the path from discovery of novel coronavirus disease 2019 cases to its diagnosis in Shaanxi Province	Zhu, N.; Chen, S.; Yang, G.; Ning, S.; Li, X.; Nian, Y.; Zhang, Y.; Li, C.			Objective: To explore the problems and experience in the prevention and control of novel coronavirus disease 2019 (COVID-19) by analyzing the path from its discovery to its diagnosis in Shaanxi Province. Methods: We collected the important data of COVID-19 epidemic situation in Shaanxi Province as of March 26, 2020, the trajectory of the diagnosed cases, contact history, close contacts and other …	2020		Journal of Xi'an Jiaotong University (Medical Sciences)	41	6	923-926		10.7652/jdyxb202006021	9764	Zhu 2020
Y	#2284	Data system for outbreak containment among college students: A prospective cohort study	Packel, L.; Reingold, A.; Hunter, L.; Facente, S.; Li, Y.; Harte, A.; Nicolette, G.; Urnov, F. D.; Lu, M.; Petersen, M.	True duplicate for #5834		Background Colleges and universities across the country are struggling to develop strategies for effective control of COVID-19 transmission as students return to campus. Methods and findings We conducted a prospective cohort study with students living on or near the UC Berkeley campus from June 1st through August 18th, 2020 with the goal of providing guidance for campus reopening in the safest po…	2021		PLoS ONE	16	2021-01-01			10.1371/journal.pone.0245765	9829	Packel 2021
	#230	[Analysis of transmission characteristics of COVID-19 in Shaanxi Province]	Ning, S. S.; Zhang, Y.; Cao, L.; Chen, S.; Wang, W. H.; Nian, Y. P.; Zhu, N.; Yang, G. J.; Li, X. X.; Zhang, S. B.			A total of 245 cases of COVID-19 in Shaanxi Province reported in the China information system for disease control and prevention as of February 24, 2020 were selected as the research objects, the cases are divided into imported cases (116 cases, 47.3%) and local cases (129 cases, 52.7%), their basic characteristics, time distribution, transmission mode, intergenerational interval and latent perio…	2020		Zhonghua Yu Fang Yi Xue Za Zhi	54	5	493-497		10.3760/cma.j.cn112150-20200227-00201	5425	Ning 2020	EmmaY Yu (2021-10-15 11:29:27)(Screen): 'The infection rate was 0.8% (31/3 666) in close contacts with local cases';
Y	#2322	Defining the role of asymptomatic and pre-symptomatic SARS-CoV-2 transmission - a living systematic review	Qiu, X.; Nergiz, A. I.; Maraolo, A. E.; Bogoch, II; Low, N.; Cevik, M.	Review; also true duplicate for #6735		BACKGROUND: Reports suggest that asymptomatic individuals (those with no symptoms at all throughout infection) with severe acute respiratory syndrome coronavirus 2 (SARS-CoV-2) are infectious, but the extent of transmission based on symptom status requires further study. PURPOSE: This living review aims to critically appraise available data about secondary attack rates from people with asymptomat…	2021		Clinical microbiology and infection : the official publication of the European Society of Clinical Microbiology and Infectious Diseases					10.1016/j.cmi.2021.01.011	8364	Qiu 2021
Y	#2323	Defining the role of asymptomatic SARS-CoV-2 transmission: a living systematic review	Xueting, Qiu; Ali Ihsan, Nergiz; Alberto Enrico, Maraolo; Isaac, I. Bogoch; Nicola, Low; Muge, Cevik	Review		BackgroundReports suggest that asymptomatic individuals (those with no symptoms at all throughout the infection) with severe acute respiratory syndrome coronavirus 2 (SARS-CoV-2) are infectious, but the extent of asymptomatic transmission requires further understanding. PurposeThis living review aims to critically appraise available data about secondary attack rates from people with asymptomatic …	2020								4075	Xueting 2020
	#2328	Delivery of infection from asymptomatic carriers of COVID-19 in a familial cluster	Ye, Feng; Xu, Shicai; Rong, Zhihua; Xu, Ronghua; Liu, Xiaowei; Deng, Pingfu; Liu, Hai; Xu, Xuejun			OBJECTIVES: With the ongoing outbreak of COVID-19 around the world, it has become a worldwide health concern. One previous study reported a family cluster with an asymptomatic transmission of COVID-19. Here, we report another series of cases and further demonstrate the repeatability of the transmission of COVID-19 by pre-symptomatic carriers. METHODS: A familial cluster of five patients associate…	2020		Int J Infect Dis	94		133-138		10.1016/j.ijid.2020.03.042	5935	Ye 2020
	#235	[Analysis on cluster cases of COVID-19 in Tianjin]	Liu, Y. F.; Li, J. M.; Zhou, P. H.; Liu, J.; Dong, X. C.; Lyu, J.; Zhang, Y.			Objective: To understand the characteristics of clusters of COVID-19 cases in Tianjin, and provide epidemiological evidence for the prevention and control of COVID-19. Methods: The data of all the COVID-19 cluster cases in Tianjin, reported by 22 February 2020, were collected to analyze the characteristics of different types of the clusters. Results: A total of 115 COVID-19 cases were reported in…	2020		Zhonghua Liu Xing Bing Xue Za Zhi	41	5	653-656		10.3760/cma.j.cn112338-20200225-00165	5991	Liu 2020
	#2355	A descriptive audit of healthcare workers exposed to COVID-19 at a tertiary care center in India	Mansoor, Sadia; Sharma, K. Aparna; Ranjan, Piyush; Singhal, Seema; Meena, Jyoti; Kumari, Rajesh; Rana, Anubhuti; Kumari, Archana; Varun, Neha; Kumari, Sarita; Kumar, Sunesh; Bhatla, Neerja			OBJECTIVE: To provide a descriptive audit of healthcare workers (HCWs) exposed to COVID-19, and their contacts, to understand the dynamics of transmission among HCWs. METHODS: Retrospective analysis of contact tracing data of infected HCWs was done from March 1, 2020 to July 31, 2020 at a tertiary care center in New Delhi, India. Contacts were categorized according to the nature of contact and fo…	2021		Int J Gynaecol Obstet	153	3	393-397		10.1002/ijgo.13691	1553	Mansoor 2021
	#2356	The descriptive epidemiology of coronavirus disease 2019 during the epidemic period in Lu&#039;an, China: achieving limited community transmission using proactive response strategies	Qin, Wei; Sun, Jie; Xu, Pengpeng; Gong, Tianqi; Li, Xiude; Liu, Lei; Hu, Jieying; Wang, Yao; Xie, Shaoyu; Li, Kaichun; Chang, Hongwei; Lyu, Yong			Hubei province in China has had the most confirmed coronavirus disease 2019 (COVID-19) cases and has reported sustained transmission of the disease. Although Lu&#039;an city is adjacent to Hubei province, its community transmission was blocked at the early stage, and the impact of the epidemic was limited. Therefore, we summarised the overall characteristics of the entire epidemic course in Lu&#0…	2020		Epidemiol Infect	148		e132-e132		10.1017/S0950268820001478	4745	Qin 2020	Andres Garcia (2021-10-13 09:34:00)(Screen): Potential data- gives examples with clusters and counts the secondary cases.;
	#2357	Descriptive epidemiology of SARS-CoV-2 infection in Karnataka state, South India: Transmission dynamics of symptomatic vs. asymptomatic infections	Kumar, Narendra; Shahul Hameed, Shafeeq K.; Babu, Giridhara R.; Venkataswamy, Manjunatha M.; Dinesh, Prameela; Kumar Bg, Prakash; John, Daisy A.; Desai, Anita; Ravi, Vasanthapuram			Background: The huge surge in COVID-19 cases in Karnataka state, India, during early phase of the pandemic especially following return of residents from other states and countries required investigation with respect to transmission dynamics, clinical status, demographics, comorbidities and mortality. Knowledge on the role of symptomatic and asymptomatic cases in transmission of SARS-CoV-2 was not…	2021		EClinicalMedicine			100717-100717		10.1016/j.eclinm.2020.100717	2647	Kumar 2021
	#2371	Detecting COVID-19 Clusters at High Spatiotemporal Resolution, New York City, New York, USA, June-July 2020	Greene, S. K.; Peterson, E. R.; Balan, D.; Jones, L.; Culp, G. M.; Fine, A. D.; Kulldorff, M.			A surveillance system that uses census tract resolution and the SaTScan prospective space-time scan statistic detected clusters of increasing severe acute respiratory syndrome coronavirus 2 test percent positivity in New York City, NY, USA. Clusters included one in which patients attended the same social gathering and another that led to targeted testing and outreach.	2021		Emerg Infect Dis	27	5	1500-4	33900181	10.3201/eid2705.203583	6404	Greene 2021
	#2384	Detection of SARS-CoV-2 Among Residents and Staff Members of an Independent and Assisted Living Community for Older Adults - Seattle, Washington, 2020	Roxby, Alison C.; Greninger, Alexander L.; Hatfield, Kelly M.; Lynch, John B.; Dellit, Timothy H.; James, Allison; Taylor, Joanne; Page, Libby C.; Kimball, Anne; Arons, Melissa; Schieve, Laura A.; Munanga, Albert; Stone, Nimalie; Jernigan, John A.; Reddy, Sujan C.; Lewis, James; Cohen, Seth A.; Jerome, Keith R.; Duchin, Jeffrey S.; Neme, Santiago			In the Seattle, Washington metropolitan area, where the first case of novel coronavirus 2019 disease (COVID-19) in the United States was reported (1), a community-level outbreak is ongoing with evidence of rapid spread and high morbidity and mortality among older adults in long-term care skilled nursing facilities (SNFs) (2,3). However, COVID-19 morbidity among residents of senior independent and…	2020		MMWR Morb Mortal Wkly Rep	69	14	416-418		10.15585/mmwr.mm6914e2	5899	Roxby 2020
	#239	[Analysis on medical observation of 1 665 close contacts of COVID-19 cases]	Ma, Q. L.; Li, P.; Chen, X. L.; Wu, Z. J.; Liu, C. P.; Wang, X. X.; Wu, W. J.; Li, H. Y.			Objective: To understand the identification and medical observation of close contacts of COVID-19 cases in a city and provide scientific basis for the adjustment of the epidemic prevention and control strategies. Methods: Descriptive epidemiological methods were used to analyze the general characteristics of all the close contacts of COVID-19 cases in a city. Throat swabs were collected from the …	2020		Zhonghua Liu Xing Bing Xue Za Zhi	41	12	2020-2023		10.3760/cma.j.cn112338-20200227-00197	2755	Ma 2020
	#2406	Determining host factors contributing to disease severity in a family cluster of 29 hospitalized SARS-CoV-2 patients: Could genetic factors be relevant in the clinical course of COVID-19?	Ikitimur, Hande; Borku Uysal, Betul; Cengiz, Mahir; Ikitimur, Baris; Uysal, Harun; Ozcan, Erkan; Islamoglu, Mehmet Sami; Seyhan, Serhat; Yavuzer, Hakan; Yavuzer, Serap			In this study, we report a large family cluster consisting of 29 genetically related patients hospitalized with coronavirus disease-2019 (COVID-19). We sought to determine the clinical characteristics relevant to the clinical course of COVID-19 by comparing the family cluster to unrelated patients with SARS-CoV-2 infection so that the presence of potential determinants of disease severity, other …	2021		J Med Virol	93	1	357-365		10.1002/jmv.26106	1371	Ikitimur 2021
	#241	[Analysis on the cluster epidemic of coronavirus disease 2019 in Guangdong Province]	Zhuang, Y. L.; Zhang, Y. T.; Li, M.; Luo, M.; Zhu, Z. H.; Tan, X. H.; Yi, Y.; Chen, X. G.; Deng, A. P.; Zheng, H. Z.; Kang, M.; Song, T.; Sun, L. M.			Objective: Analysis of clustering characteristics of coronavirus disease 2019 (COVID-19) in Guangdong Province. Methods: The COVID-19 cases in Guangdong Province onset from January 1 to February 29, 2020 were collected from Chinese information system for disease control and prevention and Emergency Public Reporting System. Obtain the epidemiological survey data of the cluster epidemic situation, …	2020		Zhonghua Yu Fang Yi Xue Za Zhi	54	7	720-725		10.3760/cma.j.cn112150-20200326-00446	4136	Zhuang 2020
	#242	Analysis on transmission chain of a cluster epidemic of COVID-19, Nanchang	é‚“å¿—å¼º, å¤_x008f_æ–‡ èŒƒä¹‰å…µ çŽ‹è“‰ æ¶‚æ­£æ³¢ çŽ‹æ­¦å®½ å_x0090_´æ™¯æ–‡ æ_x009d_¨æ ‘ é™ˆæµ·å©´; zh			Objective Based on an investigation of an outbreak of COVID-19 in Nanchang, to understand the transmission process, analyze the infectivity of the cases in incubation period and asymptomatic carrier, and evaluate the transmission risks in different exposures Methods Case investigation was based on the traditional epidemiological survey, combined with analysis based on big data about population mo…	2020		ä¸­å_x008d_Žæµ_x0081_è¡Œç—…å­¦æ_x009d_‚å¿—						4501	é‚“å¿—å¼º 2020
	#2423	Development of a Web-based Contact Tracing and Point-of-Care-Testing Workflow for SARS-CoV-2 at a German University Hospital	Zirbes, J.; Sterr, C.; Steller, M.; Dapper, L.; Nonnenmacher-Winter, C.; GÃ¼nther, F.			Introduction: In late 2019, a novel coronavirus was detected in China. Supported by its respiratory transmissibility, even by people infected without symptomatic disease, this coronavirus soon began to rapidly spread worldwide. Background: Many countries have implemented different infection control and containment strategies due to ongoing community transmission. In this context, contact tracing …	2021		ResearchSquare					10.21203/rs.3.rs-379502/v1	7834	Zirbes 2021
	#243	[Analysis on transmission chain of a cluster epidemic of COVID-19, Nanchang]	Deng, Z. Q.; Xia, W.; Fan, Y. B.; Wang, R.; Tu, Z. Z.; Wang, W. K.; Wu, J. W.; Yang, S.; Chen, H. Y.			Objective: Based on an investigation of an outbreak of COVID-19 in Nanchang, to understand the transmission process, analyze the infectivity of the cases in incubation period and asymptomatic carrier, and evaluate the transmission risks in different exposures. Methods: Case investigation was based on the traditional epidemiological survey, combined with analysis based on big data about population…	2020		Zhonghua Liu Xing Bing Xue Za Zhi	41	9	1420-1423	33076591	10.3760/cma.j.cn112338-20200313-00334	6638	Deng 2020
	#2433	Diagnostic accuracy of rapid antigen tests in pre-/asymptomatic close contacts of individuals with a confirmed SARS-CoV-2 infection	Ewoud, Schuit; Irene, Veldhuijzen; Roderick, Venekamp; Wouter, Bijllaardt; Susan, Pas; Esther, Lodder; Richard, Molenkamp; Corine, GeurtsvanKessel; Jans, Velzing; Robin, Huisman; Lieke, Brouwer; Timo, Boelsums; Gregorius, Sips; Kim, Benschop; Lotty, Hooft; Janneke van de, Wijgert; Susan van den, Hof; Karel, Moons			Background Pre-/asymptomatic close contacts of SARS-CoV-2 infected individuals were tested at day 5 after contact by real-time reverse transcriptase polymerase chain reaction (RT-PCR). Diagnostic accuracy of antigen-detecting rapid diagnostic tests (Ag-RDT) in pre-/asymptomatic close contacts was up till now unknown. Methods We performed a prospective cross-sectional diagnostic test accuracy stud…	2021		medRxiv					10.1101/2021.03.18.21253874	8755	Ewoud 2021
	#2437	Diagnostic serial interval as a novel indicator for contact tracing effectiveness exemplified with the SARS-CoV-2/COVID-19 outbreak in South Korea	Mettler, Sofia K.; Kim, Jihoo; Maathuis, Marloes H.			BACKGROUND: The clinical onset serial interval is often used as a proxy for the transmission interval of an infectious disease. For SARS-CoV-2/COVID-19, data on clinical onset serial intervals is limited, since symptom onset dates are not routinely recorded and do not exist in asymptomatic carriers. METHODS: We define the diagnostic serial interval as the time between the diagnosis dates of the i…	2020		Int J Infect Dis	99		346-351		10.1016/j.ijid.2020.07.068	4329	Mettler 2020
	#244	Analysis on transmission chain of a cluster epidemic of COVID-19, Nanchang/ å_x008d_—æ˜Œå¸‚ä¸€èµ·æ–°åž‹å† çŠ¶ç—…æ¯’è‚ºç‚Žè_x0081_šé›†æ€§ç–«æƒ…ä¼ æ’­é“¾åˆ†æž_x0090_	é‚“å¿—å¼º; å¤_x008f_æ–‡; èŒƒä¹‰å…µ; çŽ‹è“‰; æ¶‚æ­£æ³¢; çŽ‹æ­¦å®½; å_x0090_´æ™¯æ–‡; æ_x009d_¨æ ‘; é™ˆæµ·å©´	True duplicate of #242		Objective Based on an investigation of an outbreak of COVID-19 in Nanchang, to understand the transmission process, analyze the infectivity of the cases in incubation period and asymptomatic carrier, and evaluate the transmission risks in different exposures Methods Case investigation was based on the traditional epidemiological survey, combined with analysis based on big data about population mo…	2020								7162	é‚“å¿—å¼º 2020
	#2453	Differences of clinical and imaging findings in multiple generations of secondary COVID-19 infection in Xi'an, China	Runqing, Li; Zhijie, Jian; Chao, Jin; Yan, Wang; Ting, Liang; Zhe, Liu; Huifang, Zhao; Zekun, Wang; Jie, Zhou; Lingxia, Zeng; Jian, Yang			PURPOSE: In the global presence of secondary infections with the coronavirus disease 2019 (COVID-19), little is known about the transmission characteristics of COVID-19 outside Wuhan, China. We evaluated differences in clinic and radiologic findings of multiple generations of COVID-19 infection in Xi'an (Shaanxi, China) to provide more clues for the correct estimate of the disease. METHODS: All C…	2020		medRxiv					10.1101/2020.05.23.20109496	8572	Runqing 2020
	#2459	[Differential clinic in children infected by SARS-CoV-2, traceability of contacts and cost-effectiveness of diagnostic tests: Cross-sectional observational study]	Fiel-Ozores, Antia; GonzÃ¡lez-DurÃ¡n, MarÃ­a Luisa; Novoa-Carballal, Reyes; PortuguÃ©s-de la Red, MarÃ­a Del Mar; FernÃ¡ndez-Pinilla, Isabel; Cabrera-AlvargonzÃ¡lez, Jorge Julio; MartÃ­nez-Reglero, Cristina; Rey-Cao, Sonia; Concheiro-GuisÃ¡n, Ana			INTRODUCTION: Given the possible coexistence of infection by the SARS-CoV-2 with other seasonal infections, the aim is to identify differential symptoms. There has been studied the role of children in intrafamily contagion and the sensitivity of reverse transcriptase polymerase chain reaction (RT-PCR) in an area with low community transmission. MATERIAL AND METHODS: Cross-sectional observational …	2021		An Pediatr (Engl Ed)	94	5	318-326		10.1016/j.anpedi.2020.12.001	2981	Fiel-Ozores 2021
	#2465	Differential occupational risks to healthcare workers from SARS-CoV-2: A prospective observational study	David, W. Eyre; Sheila, F. Lumley; Mark, Campbell; Elizabeth, Sims; Elaine, Lawson; Fiona, Warren; Tim, J. James; Stuart, Cox; Alison, Howarth; George, Doherty; Stephanie, B. Hatch; James, Kavanagh; Kevin, K. Chau; Philip, W. Fowler; Jeremy, Swann; Denis, Volk; Dan, Yang-Turner; Nicole, E. Stoesser; Philippa, C. Matthews; Maria, Dudareva; Timothy, Davies; Robert, H. Shaw; Leon, Peto; Louise, O. D…			BackgroundPersonal protective equipment (PPE) and social distancing are designed to mitigate risk of occupational SARS-CoV-2 infection in hospitals. Why healthcare workers nevertheless remain at increased risk is uncertain. MethodsWe conducted voluntary Covid-19 testing programmes for symptomatic and asymptomatic staff at a UK teaching hospital using nasopharyngeal PCR testing and immunoassays fo…	2020								4788	David 2020
	#2485	Digital Contact Tracing Based on a Graph Database Algorithm for Emergency Management During the COVID-19 Epidemic: Case Study	Mao, Zijun; Yao, Hong; Zou, Qi; Zhang, Weiting; Dong, Ying			BACKGROUND: The COVID-19 epidemic is still spreading globally. Contact tracing is a vital strategy in epidemic emergency management; however, traditional contact tracing faces many limitations in practice. The application of digital technology provides an opportunity for local governments to trace the contacts of individuals with COVID-19 more comprehensively, efficiently, and precisely. OBJECTIV…	2021		JMIR Mhealth Uhealth	9	1	e26836-e26836		10.2196/26836	2366	Mao 2021
	#2568	Diverse clinical processes of 16 COVID-19 cases who concentrated infection in the same workplace in Beijing, China: An observational study	Zhang, Chi; Mu, Jing; Zhang, Daitao; Li, Jiawen; Wang, He; Jin, Yunv; Han, Yan; Li, Haiyang; Zhang, Chunxiao; Yu, Peng; Guo, Rui; Dou, Xiangfeng; Chu, Yanhui; Wu, Zhao; Dong, Xiaoqin; Wang, Guiqiang; Zhao, Hong			ABSTRACT: Since December 2019, an outbreak of COVID-19 sweeping the world. Understanding the clinical and SARS-CoV-2 dynamic changes of mild and ordinary patients of COVID-19, so as to provide basis for the prevention and control of COVID-19.On February 1st, 2020, 16 SARS-CoV-2 RNA positive patients diagnosed in the same site in Beijing. The patients symptoms, signs, medication, and SARS-CoV-2 re…	2020		Medicine (Baltimore)	99	52	e23800-e23800		10.1097/MD.0000000000023800	2075	Zhang 2020	EmmaY Yu (2021-10-16 10:12:06)(Screen): '16 patients... were infected at the same time in the same workplace,';
	#2587	Does respiratory co-infection facilitate dispersal of SARS-CoV-2? investigation of a super-spreading event in an open-space office	Weissberg, D.; BÃ¶ni, J.; Rampini, S. K.; Kufner, V.; Zaheri, M.; Schreiber, P. W.; Abela, I. A.; Huber, M.; Sax, H.; Wolfensberger, A.			BACKGROUND: Super-spreaders are individuals infecting disproportionately large numbers of contacts. They probably play a crucial role in the transmission of severe acute respiratory syndrome coronavirus 2 (SARS-CoV-2). We describe a super-spreading event within a team working in an open-space office and investigate factors potentially having facilitated SARS-CoV-2 transmission. METHODS: In this r…	2020		Antimicrob Resist Infect Control	9	1	191	33267855	10.1186/s13756-020-00861-z	6301	Weissberg 2020
	#2607	The duration of infectiousness of individuals infected with SARS-CoV-2	Walsh, Kieran A.; Spillane, Susan; Comber, Laura; Cardwell, Karen; Harrington, Patricia; Connell, Jeff; Teljeur, Conor; Broderick, Natasha; de Gascun, Cillian F.; Smith, Susan M.; Ryan, MÃ¡irÃ­n; Neill, Michelle			OBJECTIVES: To summarise the evidence on the duration of infectiousness of individuals in whom SARS-CoV-2 ribonucleic acid is detected. METHODS: A rapid review was undertaken in PubMed, Europe PubMed Central and EMBASE from 1 January 2020 to 26 August 2020. RESULTS: We identified 15 relevant studies, including 13 virus culture and 2 contact tracing studies. For 5 virus culture studies, the last d…	2020		J Infect	81	6	847-856		10.1016/j.jinf.2020.10.009	3542	Walsh 2020
	#2629	Dynamics of SARS-CoV-2 Transmission Among Indian Nationals Evacuated From Iran	Saurabh, Suman; Kumar, Ritesh; Kumar, Nitesh; Bhardwaj, Pankaj; Nag, Vijaya Lakshmi; Garg, Mahendra Kumar; Misra, Sanjeev			OBJECTIVE: During the coronavirus disease (COVID-19) pandemic, Indian nationals evacuated from Iran were quarantined at Jaisalmer, Rajasthan. We wished to study the transmission of severe acute respiratory syndrome coronavirus 2 (SARS-CoV-2) in this closed population. METHODS: A basic susceptible, exposed, infected, and removed (SEIR) compartmental model was developed using the daily stepwise app…	2020		Disaster Med Public Health Prep			2021-01-07		10.1017/dmp.2020.393	3437	Saurabh 2020
	#2631	Dynamics of transmission of COVID-19 cases and household contacts: A prospective cohort study	Rajmohan, P.; Jose, P.; Thodi, J. B. A.; Thomas, J.; Raphael, L.; Krishna, S.; Gopinathan, U. U.; Kuttichira, P.			Objective: To study the transmission dynamics of coronavirus disease 2019 (COVID-19) among 101 confirmed cases and their 387 household contacts and to determine risk factors associated with secondary attack among the household contacts. Methods: A prospective cohort study was conducted from January 1st 2021 to February 28th 2021, among 101 SARS-CoV-2 cases and 387 household contacts who were foll…	2021		Journal of Acute Disease	10	4	162-168		10.4103/2221-6189.321590	269	Rajmohan 2021
	#2645	Early cases of SARS-CoV-2 infection in Uganda: epidemiology and lessons learned from risk-based testing approaches - March-April 2020	Migisha, Richard; Kwesiga, Benon; Mirembe, Bernadette Basuta; Amanya, Geofrey; Kabwama, Steven N.; Kadobera, Daniel; Bulage, Lilian; Nsereko, Godfrey; Wadunde, Ignatius; Tindyebwa, Tonny; Lubwama, Bernard; Kagirita, Atek A.; Kayiwa, John T.; Lutwama, Julius J.; Boore, Amy L.; Harris, Julie R.; Bosa, Henry Kyobe; Ario, Alex Riolexus			BACKGROUND: On March 13, 2020, Uganda instituted COVID-19 symptom screening at its international airport, isolation and SARS-CoV-2 testing for symptomatic persons, and mandatory 14-day quarantine and testing of persons traveling through or from high-risk countries. On March 21, 2020, Uganda reported its first SARS-CoV-2 infection in a symptomatic traveler from Dubai. By April 12, 2020, 54 cases a…	2020		Global Health	16	1	114-114		10.1186/s12992-020-00643-7	3138	Migisha 2020
	#2646	Early chains of transmission of COVID-19 in France	Juliette, Paireau; Alexandra, Mailles; Catherine, Eisenhauer; Franck de, Laval; Francois, Delon; Paolo, Bosetti; Henrik, Salje; Valerie, Ponties; Simon, Cauchemez			IntroductionSARS-CoV-2, which causes COVID-19, has spread rapidly across the world. A dedicated surveillance system was implemented in France in January 2020 to improve early detection of cases and their contacts and limit secondary transmission. Our objective was to use contact-tracing data collected during this initial phase of the epidemic to better characterize SARS-CoV-2 transmission. Method…	2020								3218	Juliette 2020
	#2656	Early evidence of effectiveness of digital contact tracing for SARS-CoV-2 in Switzerland	Salathe, M.; Althaus, C. L.; Anderegg, N.; Antonioli, D.; Ballouz, T.; Bugnion, E.; Capkun, S.; Jackson, D.; Kim, S. I.; Larus, J. R.; Low, N.; Lueks, W.; Menges, D.; Moullet, C.; Payer, M.; Riou, J.; Stadler, T.; Troncoso, C.; Vayena, E.; von Wyl, V.			In the wake of the pandemic of coronavirus disease 2019 (COVID-19), contact tracing has become a key element of strategies to control the spread of severe acute respiratory syndrome coronavirus-2 (SARS-CoV-2). Given the rapid and intense spread of SARS-CoV-2, digital contact tracing has emerged as a potential complementary tool to support containment and mitigation efforts. Early modelling studie…	2020		Swiss Medical Weekly	150		2021-05-05		10.4414/smw.20457	2009	Salathe 2020
	#2660	Early intervention reduces the spread of covid-19 in long-term care facilities in the Republic of Korea	Park, S. Y.; Choi, G.; Lee, H.; Kim, N. Y.; Lee, S. Y.; Kim, K.; Shin, S.; Jang, E.; Moon, Y.; Oh, K.; Choi, J.; Lee, S.; Kim, Y. M.; Kim, J.; Yi, S.; Gwack, J.; Park, O.; Park, Y. J.			This study describes the epidemiological characteristics of coronavirus disease 2019 (COVID-19) based on reported cases from long-term care facilities. As of April 20th, 2020, 3 long-term care facilities in a metropolitan area of South Korea had reported cases of COVID-19. These facilities' employees were presumed to be the sources of infection. There were 2 nursing hospitals that did not report …	2020		Osong Public Health and Research Perspectives	11	4	259-264		10.24171/j.phrp.2020.11.4.16	9458	Park 2020
	#2665	Early Outcomes of a National Cancer Center's Strategy Against COVID-19 Executed Through a Disease Outbreak Response Taskforce	Kwek, J. W.; Chan, J. J.; Kanesvaran, R.; Wang, M. L. C.; Neo, P. S. H.; Chia, C. S.; Tham, C. K.; Chew, L. S. T.; Tan, H. K.; Yap, S. P.; Dent, R. A.; Hwang, W. Y. K.; Lim, S. T.			PURPOSE: We present the strategy of a comprehensive cancer center organized to make operations pandemic proof and achieve continuity of cancer care during the COVID-19 pandemic. METHODS: Disease Outbreak Response (DORS) measures implemented at our center and its satellite clinics included strict infection prevention, manpower preservation, prudent resource allocation, and adaptation of standard-o…	2021		JCO oncology practice			OP2000535		10.1200/OP.20.00535	7995	Kwek 2021
	#2671	The early phase of the COVID-19 outbreak in Lombardy, Italy	Cereda, D.; Tirani, M.; Rovida, F.; Demicheli, V.; Ajelli, M.; Poletti, P.; Trentini, F.; Guzzetta, G.; Marziano, V.; Barone, A.; Magoni, M.; Deandrea, S.; Diurno, G.; Lombardo, M.; Faccini, M.; Pan, A.; Bruno, R.; Pariani, E.; Grasselli, G.; Piatti, A.; Gramegna, M.; Baldanti, F.; Melegaro, A.; Merler, S.			In the night of February 20, 2020, the first case of novel coronavirus disease (COVID-19) was confirmed in the Lombardy Region, Italy. In the week that followed, Lombardy experienced a very rapid increase in the number of cases. We analyzed the first 5,830 laboratory-confirmed cases to provide the first epidemiological characterization of a COVID-19 outbreak in a Western Country. Epidemiological …	2020		arXiv						7339	Cereda 2020
	#2682	Early spread of COVID-19 in Romania: imported cases from Italy and human-to-human transmission networks	HÃ¢ncean, M. G.; Perc, M.; Lerner, J.			We describe the early spread of the novel coronavirus (COVID-19) and the first human-to-human transmission networks, in Romania. We profiled the first 147 cases referring to sex, age, place of residence, probable country of infection, return day to Romania, COVID-19 confirmation date and the probable modes of COVID-19 transmissions. Also, we analysed human-to-human transmission networks and explo…	2020		R Soc Open Sci	7	7	200780	32874663	10.1098/rsos.200780	6749	HÃ¢ncean 2020
	#2688	Early Transmission Dynamics in Wuhan, China, of Novel Coronavirus-Infected Pneumonia	Li, Qun; Guan, Xuhua; Wu, Peng; Wang, Xiaoye; Zhou, Lei; Tong, Yeqing; Ren, Ruiqi; Leung, Kathy S. M.; Lau, Eric H. Y.; Wong, Jessica Y.; Xing, Xuesen; Xiang, Nijuan; Wu, Yang; Li, Chao; Chen, Qi; Li, Dan; Liu, Tian; Zhao, Jing; Liu, Man; Tu, Wenxiao; Chen, Chuding; Jin, Lianmei; Yang, Rui; Wang, Qi; Zhou, Suhua; Wang, Rui; Liu, Hui; Luo, Yinbo; Liu, Yuan; Shao, Ge; Li, Huan; Tao, Zhongfa; Yang, …			BACKGROUND: The initial cases of novel coronavirus (2019-nCoV)-infected pneumonia (NCIP) occurred in Wuhan, Hubei Province, China, in December 2019 and January 2020. We analyzed data on the first 425 confirmed cases in Wuhan to determine the epidemiologic characteristics of NCIP. METHODS: We collected information on demographic characteristics, exposure history, and illness timelines of laborator…	2020		N Engl J Med	382	13	1199-1207		10.1056/NEJMoa2001316	6245	Li 2020
	#274	Antibodies to SARS-CoV-2 protect against re-infection during outbreaks in care homes, September and October 2020	Jeffery-Smith, Anna; Iyanger, Nalini; Williams, Sarah V.; Chow, J. Yimmy; Aiano, Felicity; Hoschler, Katja; Lackenby, Angie; Ellis, Joanna; Platt, Steven; Miah, Shahjahan; Brown, Kevin; Amirthalingam, Gayatri; Patel, Monika; Ramsay, Mary E.; Gopal, Robin; Charlett, Andre; Ladhani, Shamez N.; Zambon, Maria			Two London care homes experienced a second COVID-19 outbreak, with 29/209 (13.9%) SARS-CoV-2 RT-PCR-positive cases (16/103 residents, 13/106 staff). In those with prior SARS-CoV-2 exposure, 1/88 (1.1%) individuals (antibody positive: 87; RT-PCR-positive: 1) became PCR-positive compared with 22/73 (30.1%) with confirmed seronegative status. After four months protection offered by prior infection a…	2021		Euro surveill	26	5			10.2807/1560-7917.ES.2021.26.5.2100092	2207	Jeffery-Smith 2021
Y	#2774	Effective Contact Tracing for COVID-19: A Systematic Review	Carl-Etienne, Juneau; Anne-Sara, Briand; Tomas, Pueyo; Pablo, Collazzo; Louise, Potvin	Review		BackgroundContact tracing is commonly recommended to control outbreaks of COVID-19, but its effectiveness is unclear. This systematic review aimed to examine contact tracing effectiveness in the context of COVID-19. MethodsFollowing PRISMA guidelines, MEDLINE, Embase, Global Health, and All EBM Reviews were searched using a range of terms related to contact tracing for COVID-19. Articles were inc…	2020								4527	Carl-Etienne 2020		Systematic Review
	#2778	Effective control of SARS-CoV-2 transmission in Wanzhou, China	Shi, Q.; Hu, Y.; Peng, B.; Tang, X. J.; Wang, W.; Su, K.; Luo, C.; Wu, B.; Zhang, F.; Zhang, Y.; Anderson, B.; Zhong, X. N.; Qiu, J. F.; Yang, C. Y.; Huang, A. L.			The effectiveness of control measures to contain coronavirus disease 2019 (COVID-19) in Wanzhou, China was assessed. Epidemiological data were analyzed for 183 confirmed COVID-19 cases and their close contacts from five generations of transmission of severe acute respiratory syndrome coronavirus 2 throughout the entire COVID-19 outbreak in Wanzhou. Approximately 67.2% and 32.8% of cases were symp…	2020		Nature medicine	27	1	86-93		10.1038/s41591-020-01178-5	8255	Shi 2020
	#2785	The effectiveness of active surveillance measures for COVID-19 cases in Pudong New Area Shanghai, China, 2020	Liu, Hanzhao; Ye, Chuchu; Wang, Yuanping; Zhu, Weiping; Shen, Yifeng; Xue, Caoyi; Zhang, Hong; Zhang, Yanyan; Li, Shihong; Zhao, Bing; Xu, Hongmei; Hao, Lipeng; Zhou, Yixin			The aim of this study was to thoroughly document the effects of multiple intervention and control methods to mitigate the ongoing coronavirus disease 2019 (COVID-19) outbreak in Pudong New Area, Shanghai. After identification of the first confirmed case of COVID-19 in PudongÂ on January 21, 2020, the local Center for Disease Control and Prevention (CDC) launched a case investigation involving iso…	2021		J Med Virol	93	5	2918-2924		10.1002/jmv.26805	2497	Liu 2021
	#2788	Effectiveness of contact tracing and quarantine on reducing COVID-19 transmission: a retrospective cohort study	Malheiro, R.; Figueiredo, A. L.; MagalhÃ£es, J. P.; Teixeira, P.; Moita, I.; Moutinho, M. C.; Mansilha, R. B.; GonÃ§alves, L. M.; Ferreira, E.			OBJECTIVES: Contact tracing and quarantine are common measures used in the management of infectious disease outbreaks. However, few studies have measured their impact on the control of the COVID-19 pandemic. This study aimed to assess the effectiveness of those measures on reducing transmission of severe acute respiratory syndrome coronavirus 2 in a community setting. STUDY DESIGN: The study desi…	2020		Public Health	189		54-59		10.1016/j.puhe.2020.09.012	3671	Malheiro 2020
	#2790	Effectiveness of contact tracing to reduce fatality from COVID-19: preliminary evidence from Colombia	FernÃ¡ndez-NiÃ±o, J. A.; PeÃ±a-Maldonado, C.; Rojas-Botero, M.; Rodriguez-Villamizar, L. A.			OBJECTIVES: Conducting contact tracing (CT) programs in low- and middle-income countries is challenging, and there is no evidence of their effectiveness in Latin America. We evaluated the effectiveness of CT on reducing fatality from COVID-19 in Colombia. STUDY DESIGN: The study design is a retrospective cohort study with nation-wide data of suspected and confirmed cases of severe acute respirato…	2021		Public Health	198		123-128		10.1016/j.puhe.2021.07.013	165	FernÃ¡ndez-NiÃ±o 2021
	#2837	Efficacy of a student-led community contact tracing program partnered with an academic medical center during the coronavirus disease 2019 pandemic	Pelton, Matt; Medina, Daniela; Sood, Natasha; Bogale, Kaleb; Buzzelli, Lindsay; Blaker, Joshua; Nye, Derek; Nguyen, Paul D. H.; Giglio, Marisa; Smiley, Catherine; Michalak, Nathan; Legro, Nicole R.; Connolly, Mary; Dishong, Rachel A.; Nunez, Johnathan; Du, Ping; Exten, Cara			PURPOSE: Contact tracing has proven successful at controlling coronavirus 2019 (COVID-19) globally, and the Center for Health Security has recommended that the United States add 100,000 contact tracers to the current workforce. METHODS: To address gaps in local contact tracing, health professional students partnered with their academic institution to conduct contact tracing for all COVID-19 cases…	2021		Ann Epidemiol	56		26-33.e1		10.1016/j.annepidem.2020.10.004	2295	Pelton 2021
	#2838	Efficacy of a Student-Led Community Contact Tracing Program Partnered with an Academic Medical Center during the COVID-19 Pandemic	Giglio; Marisa; Smiley; Catherine; Michalak; Nathan; Legro; Nicole, R.; Connolly; Mary; Dishong; Rachel, A.; Nunez; Johnathan; Du; Ping; Exten; Cara			Purpose Contact tracing has proven successful at controlling COVID-19 globally and the Center for Health Security has recommended that the United States add 100,000 contact tracers to the current workforce Methods To address gaps in local contact tracing, health professional students partnered with their academic institution to conduct contact tracing for all COVID-19 cases diagnosed on site, whi…	2020		Annals of Epidemiology						7441	Giglio 2020
	#2842	Efficacy of COVID-19 outbreak management in a skilled nursing facility based on serial testing for early detection and control	Garibaldi, Pedro M. M.; Ferreira, Natasha N.; Moraes, Glenda R.; Moura, JosÃ© C.; EspÃ³sito, Danillo L. A.; Volpe, Gustavo J.; Calado, Rodrigo T.; Fonseca, Benedito A. L.; Borges, Marcos C.			SARS-CoV-2 has a high risk of outbreak in long-term skilled nursing facilities (SNF). Coronavirus disease (COVID-19) has high mortality rates among the elderly with chronic health conditions. Following identification of COVID-19 index case in a SNF, serial point-prevalence was implemented with reverse transcription-polymerase chain reaction (RT-PCR) and immunochromatographic assays. Active survei…	2021		Braz J Infect Dis	25	2	101570-101570		10.1016/j.bjid.2021.101570	1641	Garibaldi 2021
	#2887	Emergence of coronavirus disease 2019 (COVID-19) in Austria	Kreidl, P.; Schmid, D.; Maritschnik, S.; Richter, L.; Borena, W.; Genger, J. W.; Popa, A.; Penz, T.; Bock, C.; Bergthaler, A.; Allerberger, F.			This is aÂ report on the first identified cases of coronavirus disease 2019 (COVID-19) in Austria. The first documented case was aÂ person who stayed in KÃ¼htai, Tyrol, from 24 to 26Â January 2020, and had been infected by aÂ Chinese instructor in Starnberg (Germany) between 20 and 22 January. This counts as aÂ German case since her diagnosis was eventually made in Munich (Germany) on 28Â January…	2020		Wien Klin Wochenschr	132	21-22	645-652	32816114	10.1007/s00508-020-01723-9	6282	Kreidl 2020
	#2944	Enhanced contact investigations for nine early travel-related cases of SARS-CoV-2 in the United States	Burke, Rachel M.; Balter, Sharon; Barnes, Emily; Barry, Vaughn; Bartlett, Karri; Beer, Karlyn D.; Benowitz, Isaac; Biggs, Holly M.; Bruce, Hollianne; Bryant-Genevier, Jonathan; Cates, Jordan; Chatham-Stephens, Kevin; Chea, Nora; Chiou, Howard; Christiansen, Demian; Chu, Victoria T.; Clark, Shauna; Cody, Sara H.; Cohen, Max; Conners, Erin E.; Dasari, Vishal; Dawson, Patrick; DeSalvo, Traci; Donahu…			Coronavirus disease 2019 (COVID-19), the respiratory disease caused by severe acute respiratory syndrome coronavirus 2 (SARS-CoV-2), was first identified in Wuhan, China and has since become pandemic. In response to the first cases identified in the United States, close contacts of confirmed COVID-19 cases were investigated to enable early identification and isolation of additional cases and to l…	2020		PLoS One	15	9	e0238342-e0238342		10.1371/journal.pone.0238342	4064	Burke 2020
	#2951	Ensuring safety and availability of healthcare workers in the era of COVID-19: an experience from the Eastern State of India	Neeraj, Agarwal Bijit Biswas Rathish Nair			Objectives: The objective of this study was to design a contact tracing algorithm and contact investigation form for healthcare workers deployed in rendering essential health-care services in limitedly resourced healthcare settings during the COVID era. Material and Methods: It was an observational study, longitudinal in design. Based on the existing evidence as of April 15, 2020, we have designe…	2020		Indian Journal of Medical Sciences	72	2	58-64		10.25259/IJMS_128_2020	3013	Neeraj 2020
	#2967	Epidemic characteristics of the COVID-19 outbreak in Tianjin, a well-developed city in China	Chen, Ting; Guo, Songxue; Zhong, Ping			BACKGROUND: Coronavirus disease 2019 (COVID-19) is already a pandemic. Few studies investigated the epidemic characteristics of the COVID-19 outbreak in the well-developed cities. METHODS: Epidemiological data of 136 confirmed COVID-19 cases were collected from the dataset of COVID-19 in Tianjin. All confirmed cases were categorized according to their potential infection sources. Daily numbers of…	2020		Am J Infect Control	48	9	1068-1073		10.1016/j.ajic.2020.06.006	4965	Chen 2020
	#2978	The epidemic situation of COVID-19 in Gansu Province, China â€” a Big Data analysis of the National Health Information Platform	Yan, X.; Wang, J.; Yao, J.; Estill, J.; Wu, S.; Lu, J.; Liang, B.; Li, H.; Tao, S.; Bai, H.; Liu, H.; Chen, Y.			Objective This study is to explore the patient characteristics and transmission chains of COVID-19 in the population of Gansu province, and support decision-making. Methods We collected data from Gansu National Health Information Platform. We conducted a case-control study, including patients with COVID-19 confirmed between January 23 and February 6, 2020 as cases, and all inpatients, outpatients…	2020		ResearchSquare					10.21203/rs.3.rs-23005/v1	7607	Yan 2020
	#2983	Epidemiologic and clinical characteristics of 26 cases of covid-19 arising from patient-to-patient transmission in liaocheng, china	Wang, L.; Duan, Y.; Zhang, W.; Liang, J.; Xu, J.; Zhang, Y.; Wu, C.; Xu, Y.; Li, H.			Introduction: Over 40,000 cases of coronavirus (CoV) disease 2019 (COVID-19) have been confirmed in China. The causative agent, 2019 novel CoV (2019-nCoV), has spread rapidly to more than 25 countries worldwide. Human-to-human transmission has accounted for most of the infections outside Wuhan. Most studies to date on COVID-19 have focused on disease etiology and the genomics of 2019-nCoV, with f…	2020		Clinical Epidemiology	12		387-391		10.2147/CLEP.S249903	9066	Wang 2020
	#2986	Epidemiologic characteristics and influencing factors of cluster infection of COVID-19 in Jiangsu Province	Ai, Jing; Shi, Naiyang; Shi, Yingying; Xu, Ke; Dai, Qigang; Liu, Wendong; Chen, Liling; Wang, Junjun; Gao, Qiang; Ji, Hong; Wu, Ying; Huang, Haodi; Zhao, Ziping; Jin, Hui; Bao, Changjun			To understand the characteristics and influencing factors related to cluster infections in Jiangsu Province, China, we investigated case reports to explore transmission dynamics and influencing factors of scales of cluster infection. The effectiveness of interventions was assessed by changes in the time-dependent reproductive number (Rt). From 25th January to 29th February, Jiangsu Province repor…	2021		Epidemiol Infect	149		e48-e48		10.1017/S0950268821000327	1814	Ai 2021
	#2987	Epidemiologic Characteristics of COVID-19 in Guizhou Province, China	Ping, Kaike; Lei, Mingyu; Gou, Yun; Tao, Zhongfa; Yao, Guanghai; Hu, Can; Tao, Qin; Zou, Zhiting; Wang, Dingming; Li, Shijun; Huang, Yan			INTRODUCTION: At the end of 2019, the COVID-19 broke out, and spread to Guizhou province in January of 2020. METHODOLOGY: To acquire the epidemiologic characteristics of COVID-19 in Guizhou province, we collected data from 169 laboratory-confirmed COVID-19 related cases. We described the demographic characteristics of the cases and estimated the incubation period, serial interval and the effectiv…	2021		J Infect Dev Ctries	15	3	389-397		10.3855/jidc.12818	1492	Ping 2021
	#2988	Epidemiologic characteristics of early cases with 2019 novel coronavirus (2019-nCoV) disease in Korea	Ki, Moran			In about 20 days since the diagnosis of the first case of the 2019 novel coronavirus (2019-nCoV) in Korea on January 20, 2020, 28 cases have been confirmed. Fifteen patients (53.6%) of them were male and median age of was 42 years (range, 20-73). Of the confirmed cases, 16, 9, and 3 were index (57.2%), first-generation (32.1%), and second-generation (10.7%) cases, respectively. All first-generati…	2020		Epidemiol Health	42		e2020007-e2020007		10.4178/epih.e2020007	6046	Ki 2020
	#2991	Epidemiologic Characteristics, Transmission Chain, and Risk Factors of Severe Infection of COVID-19 in Tianjin, a Representative Municipality City of China	Wang, Jin; Li, Zhihui; Cheng, Xiaomin; Hu, Huan; Liao, Conghui; Li, Pengyuan; Lu, Jiahai; Chen, Zeliang			This study was performed to describe the epidemiologic characteristics of coronavirus disease 2019 (COVID-19) and explore risk factors for severe infection. Data of all 131 confirmed cases in Tianjin before February 20 were collected. By February 20, a total of 14/16 districts reported COVID-19 cases, with Baodi district reporting the most cases (n = 56). A total of 22 (16.8%) cases had a Wuhan-r…	2020		Front Public Health	8		198-198		10.3389/fpubh.2020.00198	4814	Wang 2020
	#2993	Epidemiologic Findings from Case Investigations and Contact Tracing for First 200 Cases of Coronavirus Disease, Santa Clara County, California, USA	Ortiz, Nancy; Villarino, Elsa; Lee, James T.; Bajema, Kristina L.; Ricaldi, Jessica N.; Smith, Shanon; Lin, Wen; Cortese, Margaret; Barskey, Albert E.; Da Silva, Juliana F.; Bonin, Brandon J.; Rudman, Sarah; Han, George S.; Fischer, Marc; Chai, Shua J.; Cody, Sara H.			In January 2020, Santa Clara County, California, USA, began identifying laboratory-confirmed coronavirus disease among residents. County staff conducted case and contact investigations focused on households and collected detailed case demographic, occupation, exposure, and outcome information. We describe the first 200 test-positive cases during January 31-March 20, 2020, to inform future case an…	2021		Emerg Infect Dis	27	5	1301-1308		10.3201/eid2705.204876	1322	Ortiz 2021
	#2994	Epidemiologic Linkage of COVID-19 Outbreaks at Two University-affiliated Hospitals in the Seoul Metropolitan Area in March 2020	Park, Kuenyoul; Lee, Jaewoong; Lee, Kihyun; Jung, Jiwon; Kim, Sung Han; Lee, Jina; Chalita, Mauricio; Yoon, Seok Hwan; Chun, Jongsik; Hur, Kyu Hwa; Sung, Heungsup; Kim, Mi Na; Lee, Hae Kyung			BACKGROUND: Coronavirus disease 2019 (COVID-19) outbreaks emerged at two university-affiliated hospitals in Seoul (hospital A) and Uijeongbu City (hospital S) in the metropolitan Seoul area in March 2020. The aim of this study was to investigate epidemiological links between the outbreaks using whole genome sequencing (WGS) of severe acute respiratory syndrome coronavirus 2 (SARS-CoV-2). METHODS:…	2021		J Korean Med Sci	36	4	e38-e38		10.3346/jkms.2021.36.e38	2415	Park 2021
	#2996	Epidemiological analysis of 3,219 COVID-19 outbreaks in the state of Baden-Wuerttemberg, Germany	Dressler, Aparna; Finci, Iris; Wagner-Wiening, Christiane; Eichner, Martin; Brockmann, Stefan O.			The severe acute respiratory syndrome coronavirus 2 (SARS-CoV-2) pandemic has emerged as an unprecedented global crisis challenging health systems. This paper aims to assess and characterise SARS-CoV-2 outbreaks in the state of Baden-Wuerttemberg to identify groups at greatest risk, to establish early measures to curb transmission. We analysed all mandatory notified (i.e. laboratory-confirmed) co…	2021		Epidemiol Infect	149		e101-e101		10.1017/S0950268821000911	1338	Dressler 2021
	#2997	Epidemiological analysis of 18 patients with COVID-19	Chen, G.; Wu, M. Z.; Qin, C. J.; Wu, B. B.; Luo, W. R.; Liu, L.; Liu, J. Y.			OBJECTIVE: The present study aimed to explore the transmission pattern and the incubation period of coronavirus disease 2019 (COVID-19) as well as the clinical characteristics of infants with COVID-19 to provide a scientific basis for introducing further measures to reduce the infection rate and control the pandemic. PATIENTS AND METHODS: A descriptive epidemiological study of 18 patients with CO…	2020		Eur Rev Med Pharmacol Sci	24	23	12522-12526		10.26355/eurrev_202012_24049	2827	Chen 2020
	#2998	Epidemiological analysis of 67 local COVID-19 clusters in Sichuan Province, China	Mao, Suling; Huang, Ting; Yuan, Heng; Li, Min; Huang, Xiaomei; Yang, Changxiao; Zhou, Xingyu; Cheng, Xiuwei; Su, Qian; Wu, Xianping			BACKGROUND: This study was intended to investigate the epidemiological characteristics of COVID-19 clusters and the severity distribution of clinical symptoms of involved cases in Sichuan Province, so as to provide information support for the development and adjustment of strategies for the prevention and control of local clusters. METHODS: The epidemiological characteristics of 67 local clusters…	2020		BMC Public Health	20	1	1525-1525		10.1186/s12889-020-09606-4	3599	Mao 2020
	#2999	Epidemiological analysis of a COVID-19 outbreak associated with an infected surgeon	Gallo, Oreste; Peris, Adriano; Trotta, Michele; Orlando, Pietro; Maggiore, Giandomenico; Cilona, Maria; Trovati, Massimo; Locatello, Luca Giovanni			Control of the novel COronaVIrus Disease-2019 (COVID-19) in a hospital setting is a priority. A COVID-19-infected surgeon performed surgical activities before being tested. An exposure risk classification was applied to the identified exposed subjects and high- and medium-risk contacts underwent active symptom monitoring for 14 days at home. All healthcare professionals (HCPs) were tested for sev…	2021		Epidemiol Infect	149		e77-e77		10.1017/S0950268821000650	1308	Gallo 2021
	#3002	Epidemiological and clinical based study on four passages of COVID-19 patients: intervention at asymptomatic period contributes to early recovery	Zhang, Xiaohong; Wang, Hailian; Wang, Youwei; Lei, Yu; Xu, Kaiju; Zhang, Jie; Han, Ying; Zeng, Jun; Deng, Shaoping; Wang, Yi			BACKGROUND: With the worldwide spread of the 2019 novel coronavirus, scarce knowledge is available on the clinical features of more than two passages of patients. Further, in China, early intervention policy has been enacted since February. Whether early intervention contributes to swift recovery is still unknown. Hence, in this study, we focused on the patients from an isolated area, investigate…	2020		BMC Infect Dis	20	1	855-855		10.1186/s12879-020-05570-x	3216	Zhang 2020
	#3005	Epidemiological and clinical characteristics of 136 cases of COVID-19 in main district of Chongqing	Chen, Peng; Zhang, Ying; Wen, Yongsheng; Guo, Jinjun; Jia, Jinwei; Ma, Yu; Xu, Yi			BACKGROUND: We did a comprehensive exploration of the epidemiological and clinical characteristics of 136 patients with confirmed COVID-19 in main district of Chongqing which was adjacent to the west of Hubei province. METHODS: This study was conducted on 136 patients with COVID-19 in main district of Chongqing from Jan 25 to Feb 20, 2020. Data of patients included demographic, epidemiological, c…	2020		J Formos Med Assoc	119	7	1180-1184		10.1016/j.jfma.2020.04.019	5441	Chen 2020
	#3006	Epidemiological and clinical characteristics of 214 families with COVID-19 in Wuhan, China	Yi, Bo; Fen, Gaoke; Cao, Dedong; Cai, Yuli; Qian, Li; Li, Wei; Wen, Zhongyuan; Sun, Xuan			OBJECTIVE: To investigate the epidemiological dynamics, transmission patterns, and the clinical outcomes of Coronavirus disease 2019 (COVID-19) in familial cluster patients in Wuhan, China. METHODS: Between January 22, 2020, and February 4, 2020, we enrolled 214 families for this retrospective study. The COVID-19 cases were diagnosed using real-time reverse-transcriptase polymerase chain reaction…	2021		Int J Infect Dis	105		113-119		10.1016/j.ijid.2021.02.021	2155	Yi 2021
	#3010	Epidemiological and Clinical Characteristics of Patients With Coronavirus Disease-2019 in Shiyan City, China	Liu, Long; Lei, Xu; Xiao, Xiao; Yang, Jing; Li, Jian; Ji, Manshan; Du, Weixing; Tan, Huabing; Zhu, Jianyong; Li, Bei; Jin, Zhixiong; Liu, Weiyong; Wu, Jianguo; Liu, Zhixin			To investigate the early epidemic of COVID-19, a total of 176 confirmed COVID-19 cases in Shiyan city, Hubei province, China were surveyed. Our data indicated that the rate of emergence of early confirmed COVID-19 cases in Hubei province outside Wuhan was dependent on migration population, and the second-generation of patients were family clusters originating from Wuhan travelers. Epidemiological…	2020		Front Cell Infect Microbiol	10		284-284		10.3389/fcimb.2020.00284	4815	Liu 2020
	#3011	Epidemiological and clinical characteristics of SARS-CoV-2 infections at a testing site in Berlin, Germany, March and April 2020-a cross-sectional study	Maechler, Friederike; Gertler, Maximilian; Hermes, Julia; van Loon, Welmoed; Schwab, Frank; Piening, Brar; Rojansky, Shay; Hommes, Franziska; Kausch, Franka; Lindner, Andreas K.; Burock, Susen; RÃ¶ssig, Heike; Hartmann, Claudia; Kirchberger, Valerie; Thieme, Alexander; Behnke, Michael; Gastmeier, Petra; Mockenhaupt, Frank P.; Seybold, Joachim			OBJECTIVE: In Berlin, the first public severe acute respiratory syndrome coronavirus 2 (SARS-CoV-2) testing site started 1Â day after the first case in the city occurred. We describe epidemiological and clinical characteristics and aim at identifying risk factors for SARS-CoV-2 detection during the first 6Â weeks of operation. METHODS: Testing followed national recommendations, but was also based…	2020		Clin Microbiol Infect	26	12	1685.e7-1685.e12		10.1016/j.cmi.2020.08.017	4204	Maechler 2020
	#3012	Epidemiological and clinical characteristics of three family clusters of COVID-19 transmitted by latent patients in China	Li, Jing; Ding, Jiguang; Chen, Li; Hong, Liang; Yu, Xiaoqi; Ye, Enling; Sun, Gangqiang; Zhang, Binbin; Zhang, Xinxin; Sun, Qingfeng			From 21 January 2020 to 9 February 2020, three family clusters involving 31 patients with coronavirus disease 2019 were identified in Wenzhou, China. The epidemiological and clinical characteristics of the family cluster patients were analysed and compared with those of 43 contemporaneous sporadic cases. The three index cases transmitted the infection to 28 family members 2-10 days before illness…	2020		Epidemiol Infect	148		e137-e137		10.1017/S0950268820001491	4703	Li 2020
	#3014	Epidemiological and clinical features of 200 hospitalized patients with corona virus disease 2019 outside Wuhan, China: A descriptive study	Yang, Luhuan; Liu, Jinglan; Zhang, Rong; Li, Mingwu; Li, Zifeng; Zhou, Xiaojing; Hu, Chuanjun; Tian, Fei; Zhou, Fating; Lei, Yunhong			BACKGROUND: The recent outbreak of coronavirus disease 2019 (COVID-19) has spread worldwide, with especially severe epidemics occurring in cities across China. OBJECTIVES: To report the epidemiological and clinical futures of the 200 patients infected with COVID-19 in Yichang, Hubei Province, China. STUDY DESIGN: 200 patients confirmed with COVID-19 in a designated hospital in Yichang from Jan 30…	2020		J Clin Virol	129		104475-104475		10.1016/j.jcv.2020.104475	5045	Yang 2020
	#3016	Epidemiological and clinical features of SARS-CoV-2 cluster infection in Anhui Province, Eastern China	Wu, Jiabing; Chen, Xiuzhi; Gong, Lei; Huo, Shaohu; Gao, Xuehuan; Nie, Shuang; Chen, Fang; Hou, Sai; Song, Dandan; Ma, Wanwan; Jiang, Xuqin; Liu, Zhirong			BACKGROUND: COVID-19 has spread worldwide and become a pandemic. We report the epidemiological and clinical characteristics of cluster infections. METHODS: Data of clustered cases were retrieved from the public health emergency monitoring information system of China. We analyzed the incubation period, generation gap, secondary attack rate, and viral load in various grouped cases. RESULTS: A total…	2021		Int. j. infect. dis					10.1016/j.ijid.2021.04.064	1128	Wu 2021
	#3017	Epidemiological and clinical profile of covid-19 in nepali children: An initial experience	Sharma, A. K.; Chapagain, R. H.; Bista, K. P.; Bohara, R.; Chand, B.; Chaudhary, N. K.; Mishra, P.; Shrestha, S.; Rana, N.; Singh, J.; Baseula, Y. N.; Sharma, Y. R.; Sharma, S.; Ghimire, S.			Introduction: COVID-19 has spread all around the world with huge toll of human lives and suffering since it evolved in China. Nepal had slow rise in morbidity due to COVID 19 in early days but has been gripped by the pandemic&#039;s exponential growth lately. This study was conducted with the aim to describe the clinical and epidemiological features of Nepali children in early phase of the pandem…	2020		Journal of Nepal Paediatric Society	40	3	202-209		10.3126/jnps.v40i3.32438	2777	Sharma 2020
	#3018	Epidemiological and Genomic analysis of a Sydney Hospital COVID-19 Outbreak	Elaine, Tennant; Mel, Figtree; Jo, Tallon; Rowena, Bull; Malinna, Yeung; Ira, W. Deveson; James, M. Ferguson; Thiruni, Adikari; Edward, C. Holmes; Sebastian Van, Hal; Jillian, Hammond; Igor, Stevanovski; Katerina, Mitsakos; Drew, Hilditch-Roberts; William, D. Rawlinson; Bernard, Hudson			Australias early COVID-19 experience involved clusters in northern Sydney, including hospital and aged-care facility (ACF) outbreaks. We explore transmission dynamics, drivers and outcomes of a metropolitan hospital COVID-19 outbreak that occurred in the context of established local community transmission. A retrospective cohort analysis is presented, with integration of viral genome sequencing, …	2021								2007	Elaine 2021
	#3020	Epidemiological and Genomic Analysis of SARS-CoV-2 in 10 Patients From a Mid-Sized City Outside of Hubei, China in the Early Phase of the COVID-19 Outbreak	Chen, Jinkun; Hilt, Evann E.; Li, Fan; Wu, Huan; Jiang, Zhuojing; Zhang, Qinchao; Wang, Jiling; Wang, Yifang; Li, Ziqin; Tang, Jialiang; Yang, Shangxin			A novel coronavirus known as severe acute respiratory syndrome coronavirus 2 (SARS-CoV-2) is the cause of the ongoing Coronavirus Disease 2019 (COVID-19) pandemic. In this study, we performed a comprehensive epidemiological and genomic analysis of SARS-CoV-2 genomes from 10 patients in Shaoxing (Zhejiang Province), a mid-sized city outside of the epicenter Hubei province, China, during the early …	2020		Front Public Health	8		567621-567621		10.3389/fpubh.2020.567621	3561	Chen 2020
	#3024	Epidemiological and viral features of a cohort of SARS-CoV-2 symptomatic and asymptomatic individuals in an area of the Colombian Caribbean	Mattar, Salim; Martinez-Bravo, Caty; Rivero, Ricardo; Contreras, HÃ©ctor; Faccini-MartÃ­nez, Ã_x0081_lvaro A.; Guzman-Teran, Camilo; Galeano, Ketty; Alvis-Guzman, Nelson; Contreras, VerÃ³nica; Arrieta, German; Gonzalez-Tous, Marco; Miranda, Jorge; Ospina, Martha; Camargo-Assis, Francisco; Mercado-Reyes, Marcela; Garay, Evelyn; Garcia-Perez, Alejandra; Lopez, Yesica; Tique, Vaneza			BACKGROUND: Severe acute respiratory syndrome Coronavirus 2 (SARS-CoV-2) is an emerging viral pandemic disease. In the last 6Â months, SARS-CoV-2 has caused millions of reported cases and hundreds of thousands of deaths. As other world regions, South America has not contained the pandemic&#039;s advance since it lacks the hospital and economic capacities. Public health implications of transmissio…	2020		Ann Clin Microbiol Antimicrob	19	1	58-58		10.1186/s12941-020-00397-5	3005	Mattar 2020	Emily Gurley (2021-10-07 09:39:44)(Screen): EG: Saying yes because of this, "Six hundred eighty-six clinical samples of suspected SARS-CoV-2 infection cases and contacts individuals from several hospital centers...";
	#3030	Epidemiological Characteristics and Incubation Period of 7015 Confirmed Cases With Coronavirus Disease 2019 Outside Hubei Province in China	Nie, Xiuquan; Fan, Lieyang; Mu, Ge; Tan, Qiyou; Wang, Mengyi; Xie, Yujia; Cao, Limin; Zhou, Min; Zhang, Zhuang; Chen, Weihong			BACKGROUND: Disease caused by SARS-CoV-2 broke out in Wuhan in December 2019. We utilized confirmed cases outside Hubei Province to analyze epidemiologic characteristics and evaluate the effect of traffic restrictions implemented in Hubei beginning on 23 January 2020. METHODS: Information on 7015 confirmed cases from 19 January to 8 February 2020 in all provinces outside Hubei was collected from …	2020		J Infect Dis	222	1	26-33		10.1093/infdis/jiaa211	5637	Nie 2020
	#3031	Epidemiological characteristics and spatial-temporal analysis of COVID-19 in Shandong Province, China	Qi, C.; Zhu, Y. C.; Li, C. Y.; Hu, Y. C.; Liu, L. L.; Zhang, D. D.; Wang, X.; She, K. L.; Jia, Y.; Liu, T. X.; Li, X. J.			The pandemic of coronavirus disease 2019 (COVID-19) has posed serious challenges. It is vitally important to further clarify the epidemiological characteristics of the COVID-19 outbreak for future study and prevention and control measures. Epidemiological characteristics and spatial-temporal analysis were performed based on COVID-19 cases from 21 January 2020 to 1 March 2020 in Shandong Province,…	2020		Epidemiol Infect	148		e141-e141		10.1017/S095026882000151X	4701	Qi 2020
	#3033	Epidemiological characteristics and transmission dynamics of paediatric cases with coronavirus disease 2019 in Hubei province, China	Wang, Mengyi; Nie, XiuQuan; Huang, Shuqiong; Pi, Wei; Wang, Dongming; Zhou, Min; Ma, Jixuan; Li, Mingyan; Chen, Weihong			AIM: This study aimed to identify the epidemiological characteristics and transmission dynamics of paediatric cases. METHODS: Information on 1369 paediatric cases with COVID-19 from 8 December 2019 to 7 March 2020 in Hubei province was extracted from the National Infectious Disease Surveillance System. The analysis included epidemic curves, temporal-spatial distribution, clinical classification a…	2021		J Paediatr Child Health	57	5	637-645		10.1111/jpc.15287	2991	Wang 2021	EmmaY Yu (2021-10-14 01:31:35)(Screen): No information about "who infected whom".;
	#3037	Epidemiological characteristics of and containment measures for COVID-19 in Busan, Korea	Son, Hyunjin; Lee, Hyojung; Lee, Miyoung; Eun, Youngduck; Park, Kyounghee; Kim, Seungjin; Park, Wonseo; Kwon, Sora; Ahn, Byoungseon; Kim, Dongkeun; Kim, Changhoon			OBJECTIVES: To describe and evaluate epidemiological investigation results and containment measures implemented in Busan, where 108 cases were confirmed with coronavirus disease 2019 (COVID-19) between February 21, 2020 and March 24, 2020. METHODS: Any individual who tested positive for COVID-19 was classified as a confirmed case. Measures were taken to identify the source of infection and trace …	2020		Epidemiol Health	42		e2020035-e2020035		10.4178/epih.e2020035	4506	Son 2020
	#3041	Epidemiological characteristics of COVID-19 cases among Indians residing in Kuwait	Baskaradoss, J. K.; Alsumait, A.; Malik, S.; Ariga, J.; Geevarghese, A.; Francis, R.; Vazhiyodan, A.; Alexander, R.; Menon, P.; Behzadi, S.; AlWuhaib, F.; Al-Ghimlas, F.; AlSeaidan, M.; Almudhaf, B.			BACKGROUND: The coronavirus disease 2019 (COVID-19) pandemic has rapidly spread to most countries around the world. Disproportionate spread of COVID-19 among the Indian community in Kuwait prompted heightened surveillance in this community. AIMS: To study the epidemiological characteristics of COVID-19 patients and their contacts among the Indian community in Kuwait. METHODS: Data collection was …	2021		East Mediterr Health J	27	8	745-754	34486710	10.26719/emhj.21.006	6784	Baskaradoss 2021
	#3043	[Epidemiological characteristics of COVID-19 family clustering in Zhejiang Province]	Sun, W. W.; Ling, F.; Pan, J. R.; Cai, J.; Miao, Z. P.; Liu, S. L.; Cheng, W.; Chen, E. F.			Objective: To investigate the epidemiological characteristics for family clusters of COVID-19 in Zhejiang Province. Methods: The data including cases information of asymptomatic infected cases of family clusters of COVID-19 in Zhejiang Province were collected from Public Health Emergencies Reporting System of China Center for Disease Control and Prevention. Calculate the case number of subsequent…	2020		Zhonghua Yu Fang Yi Xue Za Zhi	54	6	625-629		10.3760/cma.j.cn112150-20200227-00199	6083	Sun 2020
	#3047	Epidemiological Characteristics of COVID-19 Outbreak at Fitness Centers in Cheonan, Korea	Bae, Sanghyuk; Kim, Hwami; Jung, Tae Young; Lim, Ji Ae; Jo, Da Hye; Kang, Gi Seok; Jeong, Seung Hee; Choi, Dong Kwon; Kim, Hye Jin; Cheon, Young Hee; Chun, Min Kyo; Kim, Miyoung; Choi, Siwon; Chun, Chaemin; Shin, Seung Hwan; Kim, Hee Kyoung; Park, Young Joon; Park, Ok; Kwon, Ho Jang			BACKGROUND: In February 2020, a coronavirus disease 2019 (COVID-19) outbreak was reported in fitness centers in Cheonan, Korea. METHODS: From February 24 to March 13, an epidemiological investigation was conducted on the fitness center outbreak. All those who were screened were tested for severe acute respiratory syndrome coronavirus-2 (SARS CoV-2) using real-time reverse transcriptase polymerase…	2020		J Korean Med Sci	35	31	e288-e288		10.3346/jkms.2020.35.e288	4314	Bae 2020
	#3053	Epidemiological characteristics of the first 53 laboratory-confirmed cases of COVID-19 epidemic in Hong Kong, 13 February 2020	Kwok, Kin On; Wong, Valerie Wing Yu; Wei, Wan In; Wong, Samuel Yeung Shan; Tang, Julian Wei-Tze			BackgroundCOVID-19, caused by SARS-CoV-2, first appeared in China and subsequently developed into an ongoing epidemic. Understanding epidemiological factors characterising the transmission dynamics of this disease is of fundamental importance.AimsThis study aimed to describe key epidemiological parameters of COVID-19 in Hong Kong.MethodsWe extracted data of confirmed COVID-19 cases and their clos…	2020		Euro surveill	25	16			10.2807/1560-7917.ES.2020.25.16.2000155	5676	Kwok 2020
	#3054	Epidemiological characteristics of the first 100 cases of coronavirus disease 2019 (COVID-19) in Hong Kong Special Administrative Region, China, a city with a stringent containment policy	Lai, Christopher K. C.; Ng, Rita W. Y.; Wong, Martin C. S.; Chong, Ka Chun; Yeoh, Yun Kit; Chen, Zigui; Chan, Paul K. S.			BACKGROUND: Hong Kong (HK) is a densely populated city near the epicentre of the coronavirus disease 2019 (COVID-19) outbreak. Stringent border control together with aggressive case finding, contact tracing, social distancing and quarantine measures were implemented to halt the importation and spread of the virus. METHODS: We performed an epidemiological study using government information coverin…	2020		Int J Epidemiol	49	4	1096-1105		10.1093/ije/dyaa106	4742	Lai 2020
	#3055	Epidemiological Characteristics of the First Cluster of COVID-19 in Magetan District â€“ East Java, 2020	Abidondifu, Frans Fariani Syahrul Purnomo Agoes Yudi			Background: Coronavirus Disease 2019 (COVID-19) is a new type of disease that had never been identified in humans. The virus that causes COVID-19 is called Sars-coV-2. Magetan district Government first reported a confirmed COVID-19 case on March 19, 2020. This study aims to describe the epidemiological characteristics of the COVID-19 cluster in Magetan District. Method: This research is a descrip…	2021		IOP Conference Series. Earth and Environmental Science	755	1			10.1088/1755-1315/755/1/012024	1134	Abidondifu 2021
	#3056	Epidemiological Characteristics on the Clustering Nature of COVID-19 in Qingdao City, 2020: A Descriptive Analysis	Jia, Jing; Hu, Xiaowen; Yang, Feng; Song, Xin; Dong, Liyan; Zhang, Jingfei; Jiang, Fachun; Gao, Ruqin			OBJECTIVES: As an emerging infectious disease, COVID-19 has involved many countries and regions. With the further development of the epidemic, the proportion of clusters has increased. METHODS: In our study, we collected information on COVID-19 clusters in Qingdao City. The epidemiological characteristics and clinical manifestations were analyzed. RESULTS: Eleven clusters of COVID-19 were reporte…	2020		Disaster Med Public Health Prep	14	5	643-647		10.1017/dmp.2020.59	5970	Jia 2020	EmmaY Yu (2021-10-20 03:44:13)(Screen): 'Three cases were infected from exposure to confirmed cases.';
	#3059	Epidemiological data and genome sequencing reveals that nosocomial transmission of SARS-CoV-2 is underestimated and mostly mediated by a small number of highly infectious individuals	Lumley, S. F.; Constantinides, B.; Sanderson, N.; Rodger, G.; Street, T. L.; Swann, J.; Chau, K. K.; O'Donnell, D.; Warren, F.; Hoosdally, S.; O'Donnell, A. M.; Walker, T. M.; Stoesser, N. E.; Butcher, L.; Peto, T. E.; Crook, D. W.; Jeffery, K.; Matthews, P. C.; Eyre, D. W.			OBJECTIVES: Despite robust efforts, patients and staff acquire SARS-CoV-2 infection in hospitals. We investigated whether whole-genome sequencing enhanced the epidemiological investigation of healthcare-associated SARS-CoV-2 acquisition. METHODS: From 17-November-2020 to 5-January-2021, 803 inpatients and 329 staff were diagnosed with SARS-CoV-2 infection at four Oxfordshire hospitals. We classif…	2021		J Infect				34332019	10.1016/j.jinf.2021.07.034	6864	Lumley 2021
	#3060	Epidemiological features and viral shedding in children with SARS-CoV-2 infection	Hua, Chun-Zhen; Miao, Zi-Ping; Zheng, Ji-Shan; Huang, Qian; Sun, Qing-Feng; Lu, Hong-Ping; Su, Fei-Fei; Wang, Wei-Hong; Huang, Lie-Ping; Chen, Da-Qing; Xu, Zhi-Wei; Ji, Le-Dan; Zhang, Hong-Ping; Yang, Xiao-Wei; Li, Ming-Hui; Mao, Yue-Yan; Ying, Man-Zhen; Ye, Sheng; Shu, Qiang; Chen, En-Fu; Liang, Jian-Feng; Wang, Wei; Chen, Zhi-Min; Li, Wei; Fu, Jun-Fen			A pandemic of severe acute respiratory syndrome coronavirus-2 (SARS-CoV-2) infection broke out all over the world; however, epidemiological data and viral shedding in pediatric patients are limited. We conducted a retrospective, multicenter study, and followed-up with all children from the families with SARS-CoV-2 infected members in Zhejiang Province, China. All infections were confirmed by test…	2020		J Med Virol	92	11	2804-2812		10.1002/jmv.26180	3177	Hua 2020
	#3061	Epidemiological Features of 105 Patients Infected with the COVID-19	Shi, Ji-Chan; Yu, Zhi-Jie; He, Gui-Qing; Chen, Wei; Ye, Xin-Chun; Wu, Zheng-Xing; Zhu, Xiao-Qu; Pan, Jiao-Zhi; Jiang, Xian-Gao			OBJECTIVE: To investigate and evaluate the clinical features of patients infected with the 2019 novel coronavirus (COVID-19) outside of Wuhan. METHODS: 105 patients admitted to our hospital with clinical- and laboratory-confirmed COVID-19 infection were studied. Data were collected from January 17, 2020 to March 5,Â 2020. RESULTS: 105 patients (57 male and 48 female) were confirmed to have COVID-…	2021		J Natl Med Assoc	113	2	212-217		10.1016/j.jnma.2020.09.151	3379	Shi 2021
	#3063	Epidemiological investigation and analysis of a cluster of COVID-19 in Taizhou, Zhejiang Province of China	Liang, H. B.; He, J. Y.; Hu, Y. F.; Chen, C. R.; Zhao, Y. S.; Shen, W. W.; Li, G. X.; Weng, J.; Lin, H. J.			Objective: To investigate and analyze the epidemiological characteristics of a cluster of coronavirus disease 2019 (COVID-19) spread by a super spreader in Taizhou, Zhejiang Province, and provide reference for prevention and control of COVID-19. Methods: The field epidemiological investigation was conducted to investigate the confirmed cases and close contacts;the data were analyzed with descript…	2021		Fudan University Journal of Medical Sciences	48	2	176-181		10.3969/j.issn.1672-8467.2021.02.005	1375	Liang 2021
	#3064	Epidemiological investigation and intergenerational clinical characteristics of 24 coronavirus disease patients associated with a supermarket cluster: a retrospective study	Tian, Suochen; Wu, Min; Chang, Zhenqin; Wang, Yunxia; Zhou, Guijie; Zhang, Wenming; Xing, Junmin; Tian, Hui; Zhang, Xihong; Zou, Xiuli; Zhang, Lina; Liu, Mingxin; Chen, Juan; Han, Jian; Ning, Kang; Chen, Shuangfeng; Wu, Tiejun			BACKGROUND: In view of the ongoing coronavirus disease (COVID-19) pandemic, it remains unclear whether the severity of illness and time interval from symptom onset to release from quarantine differ between cases that originated from clusters and cases reported in other areas. This study aimed to assess epidemiological and intergenerational clinical characteristics of COVID-19 patients associated …	2021		BMC Public Health	21	1	647-647		10.1186/s12889-021-10713-z	1566	Tian 2021
	#3065	Epidemiological investigation of a COVID-19 family cluster outbreak transmitted by a 3-month-old infant	Lin, G. T.; Zhang, Y. H.; Xiao, M. F.; Wei, Y.; Chen, J. N.; Lin, D. J.; Wang, J. C.; Lin, Q. Y.; Lei, Z. X.; Zeng, Z. Q.; Li, L.; Li, H. A.; Zheng, Y.; Li, Q. Q.; Zhen, H. Z.; Jin, Y. M.; Wu, Q. X.; Zhang, F.; Xiang, W.			Objective: To investigate the clinical characteristics, epidemiological characteristics, and transmissibility of coronavirus disease 2019 (COVID-19) in a family cluster outbreak transmitted by a 3-month-old confirmed positive infant. Methods: Field-based epidemiological methods were used to investigate cases and their close contacts. Real-time fluorescent reverse transcription polymerase chain re…	2021		Health Information Science and Systems	9	1	2021-10-10		10.1007/s13755-020-00136-2	2319	Lin 2021
	#3066	[Epidemiological investigation of a family clustering of COVID-19]	Guan, Q.; Liu, M.; Zhuang, Y. J.; Yuan, Y.; Wang, S. S.; Li, J.; Chen, Z.; Yang, X. L.; Tang, Z. R.; Jia, H. J.; Ma, J. Y.; Wang, X. X.; Tai, P. G.; He, Y.			Objective: To investigate the epidemiological characteristics of a family clustering of COVID-19. Methods: Field epidemiological survey was conducted. Results: Case 1 of the long-term residents from Hubei province was the source of infection of this family clustering. There were 6 cases (from case 2 to case 7) infected in the whole incubation period. The incubation period was more than 14 days fo…	2020		Zhonghua Liu Xing Bing Xue Za Zhi	41	5	629-633		10.3760/cma.j.cn112338-20200223-00152	6114	Guan 2020
	#3067	Epidemiological investigation of the first 5685 cases of SARS-CoV-2 infection in Qatar, 28 February-18 April 2020	Al Kuwari, Hanan M.; Abdul Rahim, Hanan F.; Abu-Raddad, Laith J.; Abou-Samra, Abdul-Badi; Al Kanaani, Zaina; Al Khal, Abdullatif; Al Kuwari, Einas; Al Marri, Salih; Al Masalmani, Muna; Al Romaihi, Hamad E.; Al Thani, Mohamed H.; Coyle, Peter V.; Latif, Ali N.; Owen, Robert; Bertollini, Roberto; Butt, Adeel Ajwad			OBJECTIVE: To define the epidemiological curve of COVID-19 in Qatar and determine factors associated with severe or critical illness. DESIGN: Case series of first 5685 COVID-19 cases in Qatar. SETTING AND PARTICIPANTS: All confirmed COVID-19 cases in the State of Qatar between 28 February and 18 April 2020. MAIN OUTCOME MEASURES: Number of total and daily new COVID-19 infections; demographic char…	2020		BMJ Open	10	10	e040428-e040428		10.1136/bmjopen-2020-040428	3593	AlKuwari 2020	Andres Garcia (2021-09-25 09:58:06)(Screen): There is some potential data to tease about COVID-19 cases. Although, I am not sure how detailed the data is which is why I am a bit apprehensive.;
	#3068	[Epidemiological investigation on a cluster epidemic of COVID-19 in a collective workplace in Tianjin]	Zhang, Y.; Su, X.; Chen, W.; Fei, C. N.; Guo, L. R.; Wu, X. L.; Zhou, N.; Guo, Y. T.; Dong, X. C.; Zhao, Y.; Wang, H. W.; Pan, Y.; Zuo, L. J.			Objective: To investigate and analysis the epidemiological characteristics of a cluster epidemic of COIVD-19 in a collective workplace in Tianjin, evduate the prevention and control measures based on limited evidence and experience in early period of COVID-19 epidemic. Methods: Descriptive research method was used to describe the distribution and other epidemiological characteristics of the clust…	2020		Zhonghua Liu Xing Bing Xue Za Zhi	41	5	648-652		10.3760/cma.j.cn112338-20200219-00121	6096	Zhang 2020
	#3069	ï»¿Epidemiological investigation reveals local transmission of SARS-CoV-2 lineage P.1 in Southern Brazil	Salvato, R.; Gregianini, T.; Campos, A.; Crescente, L.; Vallandro, M.; Ranieri, T.; Vizeu, S.; Martins, L.; Silva, E.; Pedroso, E.; Burille, A.; Baethgen, L.; Schiefelbein, S.; Machado, T.; Becker, I.; Ramos, R.; Piazza, C.; Nunes, Z.; Bastos, C.			Since its detection in December of 2020, the SARS-CoV2 lineage P.1, descendent of B.1.1.28 lineage, has been identified in several places in Brazil and abroad. This Variant of Concern was considered highly prevalent in Northern Brazil and now is rapidly widening its geographical range. In this short communication, we present epidemiological and genomic information of the first case of P1 lineage …	2021		ResearchSquare					10.21203/rs.3.rs-280297/v1	7483	Salvato 2021	EmmaY Yu (2021-10-15 10:33:49)(Screen): 'a tracked transmission chain';
	#3078	Epidemiological study on severe acute respiratory syndrome coronavirus 2 virus transmission network in northeast China	Feng, Tianyu; Zhang, Yulong; Sun, Helin; Zhang, He; Sun, Mengzi; Wang, Yudan; Sun, Chong; Li, Kexin; Wang, Yingshuang; Chai, Ruiyu; Zheng, Pingping; Chen, Yang; Pan, Pan; Bi, Chunli; Yao, Yan; Liu, Siyu			ABSTRACT: In this study, corona virus disease 2019 (COVID-19) transmission networks were built to analyze the epidemic situation of COVID-19 in Liaoning and Jilin provinces in early 2020. We explore the characteristics of the spread of COVID-19, and put forward effective recommendations for epidemic prevention and control. We collected demographic characteristics, exposure history, and course of …	2021		Medicine (Baltimore)	100	26	e26298-e26298		10.1097/MD.0000000000026298	644	Feng 2021
	#3082	Epidemiological Traceability Investigation of a New Wave of COVID-19 Outbreaks in Beijing	Chen, D.; Zhen, G.; Chao, H.; Chang, L.; Peng, G.; Liu, X.			Background: To investigate a new wave of COVID-19 outbreaks in Beijing at the end of 2020, and to analyze the infection situation and transmission chain of each generation. Methods: Using a unified questionnaire, through the combination of field investigation and telephone survey, and with the help of trajectory big data technology to track the infected persons and close contacts for clues and ca…	2021		ResearchSquare					10.21203/rs.3.rs-559763/v1	7979	Chen 2021
	#3087	Epidemiology and clinical characteristics of 43 COVID-19 patients in Weifang, China	Wang, Q.; Zheng, S.; Tan, W.; Qi, L.; Shao, W.; Zhang, M.; Sun, X.			BACKGROUND: To investigate the epidemiology and clinical characteristics of patients infected with coronavirus disease 2019 (COVID-19) in Weifang, China. METHODS: The demographic data of 43 COVID-19 patients identified in Weifang were used to investigate whether they had traveled to epidemic areas and whether they had close contact with confirmed cases. On admission, patients' symptoms and result…	2020		Ann Palliat Med	9	5	2993-2999	32819125	10.21037/apm-20-537	6614	Wang 2020
	#3090	Epidemiology and Clinical Course of First Wave Coronavirus Disease Cases, Faroe Islands	Kristiansen, Marnar F.; Heimustovu, Bodil H.; Borg, Sanna Ã_x0081_; Mohr, TrÃ³ndor HÃ¸gnason; Gislason, Hannes; MÃ¸ller, Lars Fodgaard; Christiansen, Debes H.; Steig, Bjarni Ã_x0081_; Petersen, Maria Skaalum; StrÃ¸m, Marin; Gaini, Shahin			The Faroe Islands was one of the first countries in the Western Hemisphere to eliminate coronavirus disease (COVID-19). During the first epidemic wave in the country, 187 cases were reported between March 3 and April 22, 2020. Large-scale testing and thorough contact tracing were implemented early on, along with lockdown measures. Transmission chains were mapped through patient history and knowle…	2021		Emerg Infect Dis	27	3	749-758		10.3201/eid2703.202589	2365	Kristiansen 2021	EmmaY Yu (2021-10-14 02:55:13)(Screen): "most secondary cases were attributed to just 3 infectors";
	#3094	Epidemiology and contact tracing assessment of COVID-19 and potential risk of transmission at different exposure settings: A prospective cohort study	Noman, A.; Karim, M.; Zahed, A.; Karim, A.; Islam, S.			Background: Transmission risk of coronavirus disease 2019 (COVID-19) to close contacts and at different exposure settings are yet to be fully understood for the evaluation of effective control measures. Â Methods: We traced 1171 close contact cases who were linked to 291 index cases between July 3, 2020 and September 3, 2020. Clinical and epidemiological characteristics of all index cases, close …	2021		ResearchSquare					10.21203/rs.3.rs-442709/v1	8598	Noman 2021
	#3098	Epidemiology and transmission dynamics of COVID-19 in two Indian states	Laxminarayan, Ramanan; Wahl, Brian; Dudala, Shankar Reddy; Gopal, K.; Mohan B, Chandra; Neelima, S.; Jawahar Reddy, K. S.; Radhakrishnan, J.; Lewnard, Joseph A.			Although most cases of coronavirus disease 2019 (COVID-19) have occurred in low-resource countries, little is known about the epidemiology of the disease in such contexts. Data from the Indian states of Tamil Nadu and Andhra Pradesh provide a detailed view into severe acute respiratory syndrome coronavirus 2 (SARS-CoV-2) transmission pathways and mortality in a high-incidence setting. Reported ca…	2020		Science	370	6517	691-697		10.1126/science.abd7672	3274	Laxminarayan 2020
	#310	Application of Testing-Tracing-Treatment Strategy in Response to the COVID-19 Outbreak in Seoul, Korea	Park, Yoojin; Huh, In Sil; Lee, Jaekyung; Kang, Cho Ryok; Cho, Sung Il; Ham, Hyon Jeen; Kim, Hea Sook; Kim, Jung Il; Na, Baeg Ju; Lee, Jin Yong			BACKGROUND: Following the coronavirus disease 2019 (COVID-19) outbreak in Wuhan, China, a total of 637 patients had been diagnosed with the disease in Seoul as of May 2, 2020. Our study aimed to describe the impact of the 3T strategies (preemptive testing, prompt tracing and proper treatment) on the epidemiological characteristics of COVID-19 in Seoul. METHODS: The descriptive and explanatory ana…	2020		J Korean Med Sci	35	45	e396-e396		10.3346/jkms.2020.35.e396	3149	Park 2020
	#3100	Epidemiology and transmission of COVID-19 in 391 cases and 1286 of their close contacts in Shenzhen, China: a retrospective cohort study	Bi, Qifang; Wu, Yongsheng; Mei, Shujiang; Ye, Chenfei; Zou, Xuan; Zhang, Zhen; Liu, Xiaojian; Wei, Lan; Truelove, Shaun A.; Zhang, Tong; Gao, Wei; Cheng, Cong; Tang, Xiujuan; Wu, Xiaoliang; Wu, Yu; Sun, Binbin; Huang, Suli; Sun, Yu; Zhang, Juncen; Ma, Ting; Lessler, Justin; Feng, Tiejian			BACKGROUND: Rapid spread of severe acute respiratory syndrome coronavirus 2 (SARS-CoV-2) in Wuhan, China, prompted heightened surveillance in Shenzhen, China. The resulting data provide a rare opportunity to measure key metrics of disease course, transmission, and the impact of control measures. METHODS: From Jan 14 to Feb 12, 2020, the Shenzhen Center for Disease Control and Prevention identifie…	2020		Lancet Infect Dis	20	8	911-919		10.1016/S1473-3099(20)30287-5	5644	Bi 2020
	#3101	Epidemiology and transmission of COVID-19 in cases and close contacts in Georgia in the first four months of the epidemic	Josephine, G. Walker; Irine, Tskhomelidze; Adam, Trickey; Vladimer, Getia; Lia, Gvinjilia; Paata, Imnadze; Tinatin, Kuchuloria; Aaron, G. Lim; Jack, Stone; Sophia, Surguladze; Maia, Tsereteli; Khatuna, Zakhashvili; Peter, Vickerman; Amiran, Gamkrelidze			BackgroundBetween February and June 2020, 917 COVID-19 cases and 14 COVID-19-related deaths were reported in Georgia. Early on, Georgia implemented non-pharmaceutical interventions (NPI) including extensive contact tracing and restrictions on movement. AimTo characterize the demographics of those tested and infected with COVID-19 in Georgia; to evaluate factors associated with transmission betwee…	2021								1670	Josephine 2021
	#3103	Epidemiology and Transmission of COVID-19 in Shenzhen China: Analysis of 391 cases and 1,286 of their close contacts	Qifang, Bi; Yongsheng, Wu; Shujiang, Mei; Chenfei, Ye; Xuan, Zou; Zhen, Zhang; Xiaojian, Liu; Lan, Wei; Shaun, A. Truelove; Tong, Zhang; Wei, Gao; Cong, Cheng; Xiujuan, Tang; Xiaoliang, Wu; Yu, Wu; Binbin, Sun; Suli, Huang; Yu, Sun; Juncen, Zhang; Ting, Ma; Justin, Lessler; Teijian, Feng			BackgroundRapid spread of SARS-CoV-2 in Wuhan prompted heightened surveillance in Shenzhen and elsewhere in China. The resulting data provide a rare opportunity to measure key metrics of disease course, transmission, and the impact of control. MethodsThe Shenzhen CDC identified 391 SARS-CoV-2 cases from January 14 to February 12, 2020 and 1286 close contacts. We compare cases identified through s…	2020								6144	Qifang 2020	Emily Gurley (2021-10-07 05:09:19)(Screen): EG: duplicate with the published paper - but putting through for full text review;
	#3108	Epidemiology of Corona Virus DiseaseÂ 2019 (COVD-19)Outbreak Cases in Oyo State South West Nigeria March -April 2020	Usman, A.; Ayinde, O.; Akinyode, A.; Gbolahan, A.; Lawal, W.; Bello, B.			Introduction: On March 17th, 2020, Oyo State recorded her first case of COVID-19 through a United Kingdom returnee. Oyo State Ministry of Health with the support of technical and development partners responded quickly and effectively to contain the outbreak. The outbreak was characterized by place, person and time.Methods: Field investigations were conducted and contact tracing and follow up done…	2020		ResearchSquare					10.21203/rs.3.rs-29502/v1	7819	Usman 2020
	#3111	Epidemiology of coronavirus disease 2019 in Yamagata Prefecture, Japan, January-May 2020: The importance of retrospective contact tracing	Seto, Junji; Aoki, Yoko; Komabayashi, Kenichi; Ikeda, Yoko; Sampei, Mika; Ogawa, Naomi; Uchiumi, Yumiko; Fujii, Shunji; Chiba, Masami; Suzuki, Emiko; Takahashi, Tatsuya; Yamada, Keiko; Otani, Yoshiko; Ashino, Yoshihiro; Araki, Kyoko; Kato, Takeo; Ishikawa, Hitoshi; Ikeda, Tatsuya; Abe, Hideaki; Ahiko, Tadayuki; Mizuta, Katsumi			Public health interventions have served an important role in controlling coronavirus disease 2019 (COVID-19), a rapidly spreading infectious disease. To contribute to future COVID-19 countermeasures, we aimed at verifying the results of countermeasures achieved by public health centers (PHCs) against the first wave of COVID-19 in Yamagata Prefecture, Japan. During January-May 2020, 1,253 patients…	2021		Jpn. j. infect. dis					10.7883/yoken.JJID.2020.1073	1558	Seto 2021	EmmaY Yu (2021-10-20 03:42:46)(Screen): 'tested 928 contacts';
	#3112	Epidemiology of Coronavirus Disease Outbreak among Crewmembers on Cruise Ship, Nagasaki City, Japan, April 2020	Maeda, Haruka; Sando, Eiichiro; Toizumi, Michiko; Arima, Yuzo; Shimada, Tomoe; Tanaka, Takeshi; Tashiro, Masato; Fujita, Ayumi; Yanagihara, Katsunori; Takayama, Hayato; Yasuda, Ikkoh; Kawachi, Nobuyuki; Kohayagawa, Yoshitaka; Hasegawa, Maiko; Motomura, Katsuaki; Fujita, Rie; Nakata, Katsumi; Yasuda, Jiro; Morita, Koichi; Kohno, Shigeru; Izumikawa, Koichi; Suzuki, Motoi; Morimoto, Konosuke			In April 2020, a coronavirus disease (COVID-19) outbreak occurred on the cruise ship Costa Atlantica in Nagasaki, Japan. Our outbreak investigation included 623 multinational crewmembers onboard on April 20. Median age was 31 years; 84% were men. Each crewmember was isolated or quarantined in a single room inside the ship, and monitoring of health status was supported by a remote health monitorin…	2021		Emerg Infect Dis	27	9	2251-2260		10.3201/eid2709.204596	146	Maeda 2021
	#3121	Epidemiology of Covid-19 in a Long-Term Care Facility in King County, Washington	McMichael, Temet M.; Currie, Dustin W.; Clark, Shauna; Pogosjans, Sargis; Kay, Meagan; Schwartz, Noah G.; Lewis, James; Baer, Atar; Kawakami, Vance; Lukoff, Margaret D.; Ferro, Jessica; Brostrom-Smith, Claire; Rea, Thomas D.; Sayre, Michael R.; Riedo, Francis X.; Russell, Denny; Hiatt, Brian; Montgomery, Patricia; Rao, Agam K.; Chow, Eric J.; Tobolowsky, Farrell; Hughes, Michael J.; Bardossy, Ana…			BACKGROUND: Long-term care facilities are high-risk settings for severe outcomes from outbreaks of Covid-19, owing to both the advanced age and frequent chronic underlying health conditions of the residents and the movement of health care personnel among facilities in a region. METHODS: After identification on February 28, 2020, of a confirmed case of Covid-19 in a skilled nursing facility in Kin…	2020		N Engl J Med	382	21	2005-2011		10.1056/NEJMoa2005412	5982	McMichael 2020
	#3122	Epidemiology of COVID-19 in Northern Ireland, 26 February 2020-26 April 2020	Pett, J.; McAleavey, P.; McGurnaghan, P.; Spiers, R.; Doherty, M.; Patterson, L.; Johnston, J.			This paper describes the epidemiology of coronavirus disease 2019 (COVID-19) in Northern Ireland (NI) between 26 February 2020 and 26 April 2020, and analyses enhanced surveillance and contact tracing data collected between 26 February 2020 and 13 March 2020 to estimate secondary attack rates (SAR) and relative risk of infection among different categories of contacts of individuals with laborator…	2021		Epidemiol Infect	149		e36-e36		10.1017/S0950268821000224	2374	Pett 2021
	#3123	Epidemiology of COVID-19 in Prisons, England, 2020	Rice, Wendy M.; Chudasama, Dimple Y.; Lewis, James; Senyah, Francis; Florence, Isaac; Thelwall, Simon; Glaser, Lisa; Czachorowski, Maciej; Plugge, Emma; Kirkbride, Hilary; Dabrera, Gavin; Lamagni, Theresa			Using laboratory data and a novel address matching methodology, we identified 734 cases of coronavirus disease in 88 prisons in England during March 16-October 12, 2020. An additional 412 cases were identified in prison staff and household members. We identified 84 prison outbreaks involving 86% of all prison-associated cases.	2021		Emerg Infect Dis	27	8	2183-2186		10.3201/eid2708.204920	437	Rice 2021
	#3126	Epidemiology of COVID-19 Outbreak on Cruise Ship Quarantined at Yokohama, Japan, February 2020				To improve understanding of coronavirus disease (COVID-19), we assessed the epidemiology of an outbreak on a cruise ship, February 5-24, 2020. The study population included persons on board on February 3 (2,666 passengers, 1,045 crew). Passengers had a mean age of 66.1 years and were 55% female; crew had a mean age of 36.6 years and were 81% male. Of passengers, 544 (20.4%) were infected, 314 (57…	2020		Emerg Infect Dis	26	11	2591-2597		10.3201/eid2611.201165	4158
	#3131	Epidemiology of SARS-CoV-2 Infection in Karnataka State, South India: Transmission Dynamics of Symptomatic vs. Asymptomatic Infections	Narendra, Kumar; Shafeeq, K. Shahul Hameed; Girdhara, R. Babu; Manjunatha, M. Venkataswamy; Prameela, Dinesh; Prakash Kumar, B. G.; Daisy, A. John; Anita, Desai; Ravi, Vasanthapuram			Background: In this report, we describe the epidemiology of SARS-CoV-2 infection, specifically examining how the symptomatic persons drove the transmission in the state of Karnataka, India, during the lockdown phase. Methods: The study included all the cases reported from March 8 to May 31, 2020 in the state. Any person with history of international or domestic travel from high burden states, tho…	2020		SSRN					10.2139/ssrn.3696841	7232	Narendra 2020	EmmaY Yu (2021-10-20 03:45:06)(Screen): 'secondary attack rate... is significantly higher when the index case in a cluster was symptomatic compared to an asymptomatic. ';
	#3137	Epidemiology of the first 100 cases of COVID-19 in Taiwan and its implications on outbreak control	Tsou, Tsung-Pei; Chen, Wan-Chin; Huang, Angela Song-En; Chang, Shan-Chwen			PURPOSE: To describe the epidemiology and outcome of the first 100 COVID-19 cases in Taiwan. METHODS: We included the first 100 patients with laboratory-confirmed SARS-CoV-2 infection in Taiwan. Demographic, clinical, epidemiological and laboratory data were extracted from outbreak investigation reports and medical records. RESULTS: Illness onset of the 100 patients was during January 11 to March…	2020		J Formos Med Assoc	119	11	1601-1607		10.1016/j.jfma.2020.07.015	4632	Tsou 2020
	#3149	Escalating infection control response to the rapidly evolving epidemiology of the coronavirus disease 2019 (COVID-19) due to SARS-CoV-2 in Hong Kong	Cheng, Vincent C. C.; Wong, Shuk-Ching; Chen, Jonathan H. K.; Yip, Cyril C. Y.; Chuang, Vivien W. M.; Tsang, Owen T. Y.; Sridhar, Siddharth; Chan, Jasper F. W.; Ho, Pak-Leung; Yuen, Kwok-Yung		May have the same data as #36	OBJECTIVE: To describe the infection control preparedness measures undertaken for coronavirus disease (COVID-19) due to SARS-CoV-2 (previously known as 2019 novel coronavirus) in the first 42 days after announcement of a cluster of pneumonia in China, on December 31, 2019 (day 1) in Hong Kong. METHODS: A bundled approach of active and enhanced laboratory surveillance, early airborne infection iso…	2020		Infect Control Hosp Epidemiol	41	5	493-498		10.1017/ice.2020.58	6129	Cheng 2020
	#3175	Estimating Household Transmission of SARS-CoV-2	Mihaela, Curmei; Andrew, Ilyas; Owain, Evans; Jacob, Steinhardt			Introduction and GoalsSARS-CoV-2 is transmitted both in the community and within households. Social distancing and lockdowns reduce community transmission but do not directly address household transmission. We provide quantitative measures of household transmission based on empirical data, and estimate the contribution of households to overall spread. We highlight policy implications from our ana…	2020								5249	Mihaela 2020
	#3179	Estimating pre-symptomatic transmission of COVID-19: a secondary analysis using published data	Miriam, Casey; John, Griffin; Conor, G. McAloon; Andrew, W. Byrne; Jamie, M. Madden; David, McEvoy; Aine, B. Collins; Kevin, Hunt; Ann, Barber; Francis, Butler; Elizabeth, A. Lane; Kirsty, O. Brien; Patrick, Wall; Kieran, A. Walsh; Simon, J. More			ObjectiveTo estimate the proportion of pre-symptomatic transmission of SARS-CoV-2 infection that can occur and timing of transmission relative to symptom onset. Setting/designSecondary analysis of international published data. Data sourcesMeta-analysis of COVID-19 incubation period and a rapid systematic review of serial interval and generation time, which are published separately. ParticipantsSt…	2020								5468	Miriam 2020
Y	#3180	Estimating SARS-CoV-2 Circulation in the School Setting: A Systematic Review and Meta-Analysis	Chiara, Martinoli; Sara, Raimondi; Federica, bellerba; Clementina, Sasso; Alessandra, Basso; Giulio, Cammmarata; sara, gandini	Review		Background: Although the contribution of children to SARS-CoV-2 spread is still a matter of debate, school closure has been largely implemented as part of the strategies to mitigate the pandemic. In this meta-analysis, we reviewed the current evidence for SARS-CoV-2 transmission in the educational setting. Methods: We conducted a systematic literature search and review following MOOSE guidelines …	2021		SSRN						7445	Chiara 2021
	#3183	Estimating the burden of COVID-19 on the Australian healthcare workers and health system during the first six months of the pandemic	Quigley, Ashley L.; Stone, Haley; Nguyen, Phi Yen; Chughtai, Abrar Ahmad; MacIntyre, C. Raina			INTRODUCTION: There are no publicly available national data on healthcare worker infections in Australia. It has been documented in many countries that healthcare workers (HCW) are at increased occupational risk of COVID-19. We aimed to estimate the burden of COVID-19 on Australia HCW and the health system by obtaining and organizing data on HCW infections, analyzing national HCW cases in regards…	2021		Int J Nurs Stud	114		103811-103811		10.1016/j.ijnurstu.2020.103811	2819	Quigley 2021
	#3190	Estimating the generation interval and inferring the latent period of COVID-19 from the contact tracing data	Zhao, Shi; Tang, Biao; Musa, Salihu S.; Ma, Shujuan; Zhang, Jiayue; Zeng, Minyan; Yun, Qingping; Guo, Wei; Zheng, Yixiang; Yang, Zuyao; Peng, Zhihang; Chong, Marc Kc; Javanbakht, Mohammad; He, Daihai; Wang, Maggie H.			The coronavirus disease 2019 (COVID-19) emerged by end of 2019, and became a serious public health threat globally in less than half a year. The generation interval and latent period, though both are of importance in understanding the features of COVID-19 transmission, are difficult to observe, and thus they can rarely be learnt from surveillance data empirically. In this study, we develop a like…	2021		Epidemics	36		100482-100482		10.1016/j.epidem.2021.100482	689	Zhao 2021
	#3191	Estimating the generation interval for coronavirus disease (COVID-19) based on symptom onset data, March 2020	Ganyani, Tapiwa; Kremer, CÃ©cile; Chen, Dongxuan; Torneri, Andrea; Faes, Christel; Wallinga, Jacco; Hens, Niel			BackgroundEstimating key infectious disease parameters from the coronavirus disease (COVID-19) outbreak is essential for modelling studies and guiding intervention strategies.AimWe estimate the generation interval, serial interval, proportion of pre-symptomatic transmission and effective reproduction number of COVID-19. We illustrate that reproduction numbers calculated based on serial interval e…	2020		Euro surveill	25	17			10.2807/1560-7917.ES.2020.25.17.2000257	5597	Ganyani 2020	Emily Gurley (2021-11-03 05:14:47)(Screen): be on the lookout for overlap in datasets from other papers;
	#3192	Estimating the generation interval for COVID-19 based on symptom onset data	Tapiwa, Ganyani; Cecile, Kremer; Dongxuan, Chen; Andrea, Torneri; Christel, Faes; Jacco, Wallinga; Niel, Hens			BackgroundEstimating key infectious disease parameters from the COVID-19 outbreak is quintessential for modelling studies and guiding intervention strategies. Whereas different estimates for the incubation period distribution and the serial interval distribution have been reported, estimates of the generation interval for COVID-19 have not been provided. MethodsWe used outbreak data from clusters…	2020								6127	Tapiwa 2020	Emily Gurley (2021-11-03 05:15:06)(Screen): duplicate to a published paper;
	#3200	Estimating the overdispersion in COVID-19 transmission using outbreak sizes outside China	Endo, A.; Abbott, S.; Kucharski, A. J.; Funk, S.			Background: A novel coronavirus disease (COVID-19) outbreak has now spread to a number of countries worldwide. While sustained transmission chains of human-to-human transmission suggest high basic reproduction number R (0), variation in the number of secondary transmissions (often characterised by so-called superspreading events) may be large as some countries have observed fewer local transmissi…	2020		Wellcome Open Res	5		67	32685698	10.12688/wellcomeopenres.15842.3	6662	Endo 2020
	#3202	Estimating the proportion of asymptomatic COVID-19 cases during the first pandemic wave in Apulia region, Italy	Martinelli, D.; Fortunato, F.; Mazzilli, S.; Bisceglia, L.; Lopalco, P.; Prato, R.			In the current epidemiological situation of COVID-19 in countries such as Italy, quantifying the contribution of asymptomatic infections to SARS-CoV-2 transmission is of crucial importance for pandemic control. We conducted a retrospective epidemiological study to characterize asymptomatic COVID-19 cases occurred in the Apulia region, Italy, during the first epidemic wave of COVID-19 outbreak.We …	2020		ResearchSquare					10.21203/rs.3.rs-93013/v1	8136	Martinelli 2020
	#3207	Estimating the serial interval of the novel coronavirus disease (COVID-19) based on the public surveillance data in Shenzhen, China, from 19 January to 22 February 2020	Wang, K.; Zhao, S.; Liao, Y.; Zhao, T.; Wang, X.; Zhang, X.; Jiao, H.; Li, H.; Yin, Y.; Wang, M. H.; Xiao, L.; Wang, L.; He, D.			The novel coronavirus disease (COVID-19) poses a serious threat to global public health and economics. Serial interval (SI), time between the onset of symptoms of a primary case and a secondary case, is a key epidemiological parameter. We estimated SI of COVID-19 in Shenzhen, China based on 27 records of transmission chains. We adopted three parametric models: Weibull, lognormal and gamma distrib…	2020		Transbound Emerg Dis	67	6	2818-2822	32452648	10.1111/tbed.13647	6454	Wang 2020
	#3208	Estimating the Serial Interval of the Novel Coronavirus Disease (COVID-19): A Statistical Analysis Using the Public Data in Hong Kong From January 16 to February 15, 2020	Zhao, S.; Gao, D.; Zhuang, Z.; Chong, M. K. C.; Cai, Y.; Ran, J.; Cao, P.; Wang, K.; Lou, Y.; Wang, W.; Yang, L.; He, D.; Wang, M. H.			Background: The emerging virus, severe acute respiratory syndrome coronavirus 2 (SARS-CoV-2), has caused a large outbreak of novel coronavirus disease (COVID-19) since the end of 2019. As of February 15, there were 56 COVID-19 cases confirmed in Hong Kong since the first case with symptom onset on January 23, 2020. Methods: Based on the publicly available surveillance data in Hong Kong, we identi…	2020		Frontiers in Physics	8				10.3389/fphy.2020.00347	3557	Zhao 2020	Emily Gurley (2021-11-03 05:19:14)(Screen): look for duplicate data sets in other papers;
	#3211	Estimating the time interval between transmission generations when negative values occur in the serial interval data: Using COVID-19 as an example	Shi, Zhao			The coronavirus disease 2019 (COVID-19) emerged in Wuhan, China in the end of 2019, and soon became a serious public health threat globally. Due to the unobservability, the time interval between transmission generations (TG), though important for understanding the disease transmission patterns, of COVID-19 cannot be directly summarized from surveillance data. In this study, we develop a likelihoo…	2020		Mathematical Biosciences and Engineering	17	4	3512-3519		10.3934/MBE.2020198	8440	Shi 2020
	#3214	Estimating transmission dynamics and serial interval of the first wave of COVID-19 infections under different control measures: a statistical analysis in Tunisia from February 29 to May 5, 2020	Talmoudi, K.; Safer, M.; Letaief, H.; Hchaichi, A.; Harizi, C.; Dhaouadi, S.; Derouiche, S.; Bouaziz, I.; Gharbi, D.; Najar, N.; Osman, M.; Cherif, I.; Mlallekh, R.; Ben-Ayed, O.; Ayedi, Y.; Bouabid, L.; Bougatef, S.; Ben-Alaya, NbÃ‰; Chahed, M. K.			BACKGROUND: Describing transmission dynamics of the outbreak and impact of intervention measures are critical to planning responses to future outbreaks and providing timely information to guide policy makers decision. We estimate serial interval (SI) and temporal reproduction number (Rt) of SARS-CoV-2 in Tunisia. METHODS: We collected data of investigations and contact tracing between March 1, 20…	2020		BMC infectious diseases	20	1	914		10.1186/s12879-020-05577-4	7841	Talmoudi 2020
	#3216	Estimating transmission parameters for COVID-19 clusters by using symptom onset data, Singapore, January-April 2020	Ng, S. H. X.; Kaur, P.; Kremer, C.; Tan, W. S.; Tan, A. L.; Hens, N.; Toh, M. P.; Teow, K. L.; Kannapiran, P.			We estimated the generation interval distribution for coronavirus disease on the basis of serial intervals of observed infector-infectee pairs from established clusters in Singapore. The short mean generation interval and consequent high prevalence of presymptomatic transmission requires public health control measures to be responsive to these characteristics of the epidemic.	2021		Emerging Infectious Diseases	27	2	582-585		10.3201/eid2702.203018	9474	Ng 2021
	#3219	Estimation of COVID-19 basic reproduction ratio in a large urban jail in the United States	Puglisi, Lisa B.; Malloy, Giovanni S. P.; Harvey, Tyler D.; Brandeau, Margaret L.; Wang, Emily A.			PURPOSE: To estimate the basic reproduction ratio () of SARS-CoV-2 inside a correctional facility early in the COVID-19 pandemic. METHODS: We developed a dynamic transmission model for a large, urban jail in the United States. We used the next generation method to determine the basic reproduction ratio We included anonymized data of incarcerated individuals and correctional staff with confirmed C…	2021		Ann Epidemiol	53		103-105		10.1016/j.annepidem.2020.09.002	3993	Puglisi 2021	Emily Gurley (2021-11-03 05:21:50)(Screen): whether or not this is an 'event' we can use depends on the time period of the data - check this first when you read the paper;
	#322	Applying Genomic Epidemiology to Characterize a COVID-19 Outbreak in a Developmentally Disabled Adult Group Home Setting, Arizona	Yaglom, Hayley D.; Gebhardt, Marette; Pfeiffer, Ashlyn; Ormsby, Mary Ellen; Jasso-Selles, Daniel E.; Lemmer, Darrin; Folkerts, Megan L.; French, Chris; Maurer, Matthew; Bowers, Jolene R.; Engelthaler, David M.			Individuals living in congregate settings, including those in group homes, have been disproportionately impacted by COVID-19 and may be at increased risk of exposure or infection due to underlying illness. In mid-May 2020, local public health officials responded to an outbreak of COVID-19 among staff and residents associated with a multi-residential group home that provides care for adults with i…	2021		Front Public Health	9		668214-668214		10.3389/fpubh.2021.668214	966	Yaglom 2021	Andres Garcia (2021-10-05 08:31:56)(Screen): Could possibly possess useful information. Although does give a bit of focus to a phylogenetic analysis of COVID.;
	#3223	Estimation of incubation period and serial interval of COVID-19: analysis of 178 cases and 131 transmission chains in Hubei province, China	Yang, Lin; Dai, Jingyi; Zhao, Jun; Wang, Yunfu; Deng, Pingji; Wang, Jing			A novel coronavirus disease, designated as COVID-19, has become a pandemic worldwide. This study aims to estimate the incubation period and serial interval of COVID-19. We collected contact tracing data in a municipality in Hubei province during a full outbreak period. The date of infection and infector-infectee pairs were inferred from the history of travel in Wuhan or exposed to confirmed cases…	2020		Epidemiol Infect	148		e117-e117		10.1017/S0950268820001338	4885	Yang 2020
	#3225	Estimation of serial interval and basic reproductive number for imported cases of COVID-19	Estrada-Alvarez, Jorge M.; Ospina-RamÃ­rez, Juan J.; HincapiÃ©-AcuÃ±a, Maryluz; GÃ³mez-GonzÃ¡lez, MarÃ­a del Pilar			RESUMEN Objetivo Estimar el intervalo serial y el nÃºmero bÃ¡sico de reproducciÃ³n de COVID-19 entre casos importados durante la fase de contenciÃ³n en Pereira, Colombia, 2020. MÃ©todo Se realizÃ³ un estudio cuantitativo para determinar algunos aspectos de la dinÃ¡mica de transmisiÃ³n de la COVID-19. Se utilizaron las entrevistas epidemiolÃ³gicas de campo en los que se incluyeron 12 casos confirm…	2020		Rev. salud pÃºblica	22	2	e214-e214		10.15446/rsap.v22n2.87492	3408	Estrada-Alvarez 2020	EmmaY Yu (2021-10-13 03:36:19)(Screen): they have "confirmed secondary cases, including family and social contacts";
	#3229	Estimation of the probable outbreak size of novel coronavirus (COVID-19) in social gathering events and industrial activities	Saidan, Motasem N.; Shbool, Mohammad A.; Arabeyyat, Omar Suleiman; Al-Shihabi, Sameh T.; Abdallat, Yousef Al; Barghash, Mahmoud A.; Saidan, Hakam			BACKGROUND: The reproduction number (R0) is vital in epidemiology to estimate the number of infected people and trace close contacts. R0 values vary depending on social activity and type of gathering events that induce infection transmissibility and its pathophysiology dependence. OBJECTIVES: In this study, we estimated the probable outbreak size of COVID-19 clusters mathematically using a simple…	2020		Int J Infect Dis	98		321-327		10.1016/j.ijid.2020.06.105	4697	Saidan 2020
	#3231	Estimation of the secondary attack rate of COVID-19 using proportional meta-analysis of nationwide contact tracing data in Taiwan	Huang, Yen-Ta; Tu, Yu-Kang; Lai, Pei-Chun			Crude secondary attack rate (SAR) of COVID-19 in Taiwan was 0.84% using nationwide contact-tracing data till April 8, 2020. The random-effect Bayesian metaanalysis yielded 95% credible intervals of 0.42%-1.69% and 0.08%-8.32%, respectively, for estimated SAR pooling from 15 case series and for predicted SAR in the future if pandemic continues.	2021		J Microbiol Immunol Infect	54	1	89-92		10.1016/j.jmii.2020.06.003	775	Huang 2021
Y	#3232	Estimation of the secondary attack rate of COVID-19 using proportional meta-analysis of nationwide contact tracing data in Taiwan	Huang, Y. T.; Tu, Y. K.; Lai, P. C.	Preprint duplicate for #3231		Crude secondary attack rate (SAR) of COVID-19 in Taiwan was 0.84% using nationwide contact-tracing data till April 8, 2020. The random-effect Bayesian metaanalysis yielded 95% credible intervals of 0.42%-1.69% and 0.08%-8.32%, respectively, for estimated SAR pooling from 15 case series and for predicted SAR in the future if pandemic continues.	2020		Journal of microbiology, immunology, and infection = Wei mian yu gan ran za zhi					10.1016/J.JMII.2020.06.003	8175	Huang 2020
	#3233	Estimation of the serial interval and basic reproduction number of COVID-19 in Qom, Iran, and three other countries: A data-driven analysis in the early phase of the outbreak	Aghaali, Mohammad; Kolifarhood, Goodarz; Nikbakht, Roya; Saadati, Hossein Mozafar; Hashemi Nazari, Seyed Saeed			The outbreak of COVID-19 was first reported from China, and on 19 February 2020, the first case was confirmed in Qom, Iran. The basic reproduction number (R0 ) of infection is variable in different populations and periods. This study aimed to estimate the R0 of COVID-19 in Qom, Iran, and compare it with that in other countries. For estimation of the serial interval, we used data of the 51 confirm…	2020		Transbound Emerg Dis	67	6	2860-2868		10.1111/tbed.13656	5158	Aghaali 2020
	#3234	Estimation of the serial interval and proportion of pre-symptomatic transmission events of COVID-â€‰19 in Ireland using contact tracing data	McAloon, C. G.; Wall, P.; Griffin, J.; Casey, M.; Barber, A.; Codd, M.; Gormley, E.; Butler, F.; Mc, V. Messam L. L.; Walsh, C.; Teljeur, C.; Smyth, B.; Nolan, P.; Green, M. J.; O'Grady, L.; Culhane, K.; Buckley, C.; Carroll, C.; Doyle, S.; Martin, J.; More, S. J.			BACKGROUND: The serial interval is the period of time between the onset of symptoms in an infector and an infectee and is an important parameter which can impact on the estimation of the reproduction number. Whilst several parameters influencing infection transmission are expected to be consistent across populations, the serial interval can vary across and within populations over time. Therefore,…	2021		BMC Public Health	21	1	805	33906635	10.1186/s12889-021-10868-9	6462	McAloon 2021
	#3283	Evaluating Transmission Heterogeneity and Super-Spreading Event of COVID-19 in a Metropolis of China	Zhang, Yunjun; Li, Yuying; Wang, Lu; Li, Mingyuan; Zhou, Xiaohua			COVID-19 caused rapid mass infection worldwide. Understanding its transmission characteristics, including heterogeneity and the emergence of super spreading events (SSEs) where certain individuals infect large numbers of secondary cases, is of vital importance for prediction and intervention of future epidemics. Here, we collected information of all infected cases (135 cases) between 21 January a…	2020		Int. j. environ. res. public health (Online)	17	10			10.3390/ijerph17103705	5261	Zhang 2020
	#3286	Evaluation of a rapid antigen test (Panbio&amp;#8482; COVID-19 Ag rapid test device) for SARS-CoV-2 detection in asymptomatic close contacts of COVID-19 patients	Torres, Ignacio; Poujois, Sandrine; Albert, Eliseo; Colomina, Javier; Navarro, David			OBJECTIVES: There is limited information on the performance of rapid antigen detection (RAD) tests to identify SARS-CoV-2-infected asymptomatic individuals. In this field study, we evaluated the Panbio&amp;#8482; COVID-19 Ag Rapid Test Device (Abbott Diagnostics, Jena, Germany) for this purpose. METHODS: A total of 634 individuals (355 female; median age, 37Â years; range, 9-87) were enrolled. Tw…	2021		Clin Microbiol Infect	27	4	636.e1-636.e4		10.1016/j.cmi.2020.12.022	2650	Torres 2021
	#3296	Evaluation of COVID-19 epidemic outbreak caused by temporal contact-increase in South Korea	Kim, Sungchan; Jeong, Yong Dam; Byun, Jong Hyuk; Cho, Giphil; Park, Anna; Jung, Jae Hun; Roh, Yunil; Choi, Sooyoun; Muhammad, Ibrahim Malik; Jung, Il Hyo			OBJECTIVES: On March 15, 2020, 61.3% of the confirmed cases of COVID-19 infection in South Korea are associated with the worship service that was organized on February 9 in the Shincheonji Church of Jesus in Daegu. We aim to evaluate the effects of mass infection in South Korea and assess the preventive control intervention. METHOD: Using openly available data of daily cumulative confirmed cases …	2020		Int J Infect Dis	96		454-457		10.1016/j.ijid.2020.05.036	5398	Kim 2020
	#3297	Evaluation of epidemiological risk using contact tracing open data	Piotto, S.; Di Biasi, L.; Marrafino, F.; Concilio, S.			BACKGROUND: During the 2020s, there was extensive debate about the possible use of contact tracing (CT) for SARS-CoV-2 pandemic containment, and concerns have been raised about data security and privacy. Little has been said about the effectiveness of CT. In this work, we present a real data analysis of a CT experiment conducted in Italy for eight months involving more than 100,000 users. OBJECTI…	2021		Journal of medical Internet research					10.2196/28947	7539	Piotto 2021
	#3315	Evaluation of the Effectiveness of Surveillance and Containment Measures for the First 100 Patients with COVID-19 in Singapore - January 2-February 29, 2020	Ng, Yixiang; Li, Zongbin; Chua, Yi Xian; Chaw, Wei Liang; Zhao, Zheng; Er, Benjamin; Pung, Rachael; Chiew, Calvin J.; Lye, David C.; Heng, Derrick; Lee, Vernon J.			Coronavirus disease 2019 (COVID-19) was first reported in Wuhan, China, in December 2019, and has since spread globally, resulting in &gt;95,000 confirmed COVID-19 cases worldwide by March 5, 2020 (1). Singapore adopted a multipronged surveillance strategy that included applying the case definition at medical consults, tracing contacts of patients with laboratory-confirmed COVID-19, enhancing sur…	2020		MMWR Morb Mortal Wkly Rep	69	11	307-311		10.15585/mmwr.mm6911e1	6047	Ng 2020
	#3322	Evidence for lack of transmission by close contact and surface touch in a restaurant outbreak of COVID-19	Zhang, Nan; Chen, Xuguang; Jia, Wei; Jin, Tianyi; Xiao, Shenglan; Chen, Wenzhao; Hang, Jian; Ou, Cuiyun; Lei, Hao; Qian, Hua; Su, Boni; Li, Jiansen; Liu, Dongmei; Zhang, Weirong; Xue, Peng; Liu, Jiaping; Weschler, Louise B.; Xie, Jingchao; Li, Yuguo; Kang, Min			BACKGROUND: Coronavirus disease 2019 (COVID-19) is primarily a respiratory disease that has become a global pandemic. Close contact plays an important role in infection spread, while fomite may also be a possible transmission route. Research during the COVID-19 pandemic has identified long-range airborne transmission as one of the important transmission routes although lack solid evidence. METHOD…	2021		J Infect	83	2	207-216		10.1016/j.jinf.2021.05.030	941	Zhang 2021
	#3323	Evidence for pre-symptomatic transmission of coronavirus disease 2019 (COVID-19) in China	Ren, Xiang; Li, Yu; Yang, Xiaokun; Li, Zhili; Cui, Jinzhao; Zhu, Aiqin; Zhao, Hongting; Yu, Jianxing; Nie, Taoran; Ren, Minrui; Dong, Shuaibing; Cheng, Ying; Chen, Qiulan; Chang, Zhaorui; Sun, Junling; Wang, Liping; Feng, Luzhao; Gao, George F.; Feng, Zijian; Li, Zhongjie			BACKGROUND: Between mid-January and early February, provinces of mainland China outside the epicentre in Hubei province were on high alert for importations and transmission of COVID-19. Many properties of COVID-19 infection and transmission were still not yet established. METHODS: We collated and analysed data on 449 of the earliest COVID-19 cases detected outside Hubei province to make inference…	2021		Influenza Other Respir Viruses	15	1	19-26		10.1111/irv.12787	4326	Ren 2021	EmmaY Yu (2021-10-20 03:36:14)(Screen): '64 clusters... secondary cases in clusters...';
	#3325	Evidence for transmission of COVID-19 prior to symptom onset	Tindale, Lauren C.; Stockdale, Jessica E.; Coombe, Michelle; Garlock, Emma S.; Lau, Wing Yin Venus; Saraswat, Manu; Zhang, Louxin; Chen, Dongxuan; Wallinga, Jacco; Colijn, Caroline			We collated contact tracing data from COVID-19 clusters in Singapore and Tianjin, China and estimated the extent of pre-symptomatic transmission by estimating incubation periods and serial intervals. The mean incubation periods accounting for intermediate cases were 4.91 days (95%CI 4.35, 5.69) and 7.54 (95%CI 6.76, 8.56) days for Singapore and Tianjin, respectively. The mean serial interval was …	2020		eLife (Cambridge)	9				10.7554/eLife.57149	4845	Tindale 2020	Emily Gurley (2021-11-03 05:27:43)(Screen): be on the lookout for duplicate data set;
	#3329	The evidence of indirect transmission of SARS-CoV-2 reported in Guangzhou, China	Xie, Chaojun; Zhao, Hongjun; Li, Kuibiao; Zhang, Zhoubin; Lu, Xiaoxiao; Peng, Huide; Wang, Dahu; Chen, Jin; Zhang, Xiao; Wu, Di; Gu, Yuzhou; Yuan, Jun; Zhang, Lin; Lu, Jiachun			BACKGROUND: More than 2 months have passed since the novel coronavirus disease 2019 (COVID-19) first emerged in Wuhan, China. With the migration of people, the epidemic has rapidly spread within China and throughout the world. Due to the severity of the epidemic, undiscovered transmission of COVID-19 deserves further investigation. The aim of our study hypothesized possible modes of SARS-CoV-2 tr…	2020		BMC Public Health	20	1	1202-1202		10.1186/s12889-020-09296-y	4354	Xie 2020
	#3330	Evidence of Long-Distance Droplet Transmission of SARS-CoV-2 by Direct Air Flow in a Restaurant in Korea	Kwon, Keun Sang; Park, Jung Im; Park, Young Joon; Jung, Don Myung; Ryu, Ki Wahn; Lee, Ju Hyung			BACKGROUND: The transmission mode of severe acute respiratory syndrome coronavirus 2 is primarily known as droplet transmission. However, a recent argument has emerged about the possibility of airborne transmission. On June 17, there was a coronavirus disease 2019 (COVID-19) outbreak in Korea associated with long distance droplet transmission. METHODS: The epidemiological investigation was implem…	2020		J Korean Med Sci	35	46	e415-e415		10.3346/jkms.2020.35.e415	3087	Kwon 2020
	#3331	Evidence of person-to-person transmission within a family cluster of novel coronavirus infections, United Kingdom, February 2013				In February 2013, novel coronavirus (nCoV) infection was diagnosed in an adult male in the United Kingdom with severe respiratory illness, who had travelled to Pakistan and Saudi Arabia 10 days before symptom onset. Contact tracing identified two secondary cases among family members without recent travel: one developed severe respiratory illness and died, the other an influenza-like illness. No o…	2013		Euro Surveill	18	11	20427	23517868	10.2807/ese.18.11.20427-en	6391
	#3342	Evolution and impact of COVID-19 outbreaks in care homes: population analysis in 189 care homes in one geographic region	Jennifer, K. Burton; Gwen, Bayne; Christine, Evans; Frederike, Garbe; Dermot, Gorman; Naomi, Honhold; Duncan, McCormick; Richard, Othieno; Janet, Stevenson; Stefanie, Swietlik; Kate, Templeton; Mette, Tranter; Lorna, Willocks; Bruce, Guthrie			BackgroundCOVID-19 has had large impact on care-home residents internationally. This study systematically examines care-home outbreaks of COVID-19 in a large Scottish health board. MethodsAnalysis of testing, cases and deaths using linked care-home, testing and mortality data for 189 care-homes with 5843 beds in a large Scottish Health Board up to 15/06/20. Findings70 (37.0%) of care-homes experi…	2020								4681	Jennifer 2020
	#3350	Evolving Transmission Network Dynamics of COVID-19 Cluster Infections in South Korea: a descriptive study	Kim, Y.; Jiang, X.			BACKGROUND: Extensive contact tracing and testing in South Korea allows us to investigate the transmission dynamics of the COVID-19 into diverse local communities. OBJECTIVE: Understand the critical aspects of transmission dynamics in a different age, sex, and clusters with various activities. METHODS: We conducted a retrospective observational study with 3,127 confirmed cases' contact tracing da…	2020		medRxiv				32511567	10.1101/2020.05.07.20091769	6624	Kim 2020
	#3370	Exit strategies: optimising feasible surveillance for detection, elimination, and ongoing prevention of COVID-19 community transmission	Lokuge, K.; Banks, E.; Davis, S.; Roberts, L.; Street, T.; Donovan, D.; Caleo, G.; Glass, K.			BACKGROUND: Following implementation of strong containment measures, several countries and regions have low detectable community transmission of COVID-19. We developed an efficient, rapid, and scalable surveillance strategy to detect remaining COVID-19 community cases through exhaustive identification of every active transmission chain. We identified measures to enable early detection and effecti…	2021		BMC Med	19	1	50-50		10.1186/s12916-021-01934-5	2060	Lokuge 2021
	#3377	The Experience of 2 Independent Schools With In-Person Learning During the COVID-19 Pandemic	Gillespie, D. L.; Meyers, L. A.; Lachmann, M.; Redd, S. C.; Zenilman, J. M.			BACKGROUND: In 2020, US schools closed due to SARS-CoV-2 but their role in transmission was unknown. In fall 2020, national guidance for reopening omitted testing or screening recommendations. We report the experience of 2 large independent K-12 schools (School-A and School-B) that implemented an array of SARS-CoV-2 mitigation strategies that included periodic universal testing. METHODS: SARS-CoV…	2021		J Sch Health	91	5	347-355	33768529	10.1111/josh.13008	6389	Gillespie 2021
	#3381	The Experience of Two Independent Schools with In-Person Learning During the COVID-19 Pandemic	Darria Long, Gillespie; Lauren Ancel, Meyers; Michael, Lachmann; Stephen, C. Redd; Jonathan, M. Zenilman			BACKGROUND In 2020, U.S schools closed due to SARS-CoV-2 but their role in transmission was unknown. In fall 2020, national guidance for reopening omitted testing or screening recommendations. We report the experience of 2 large independent K-12 schools (School-A and School-B) that implemented an array of SARS-CoV-2 mitigation strategies that included periodic universal testing. METHODS SARS-CoV-…	2021		medRxiv					10.1101/2021.01.26.21250065	7507	DarriaLong 2021
	#3398	Exploration of transmission chain and prevention of the recurrence of coronavirus disease 2019 in Heilongjiang Province due to in-hospital transmission	Chen, Qi Gao Yang Wang Chang-Song Kang Kai Yu Hong Zhao Ming-Yan Yu Kai-Jiang				2021		World Journal of Clinical Cases	9	20	5420-5426		10.12998/WJCC.V9.I20.5420	415	Chen 2021
	#3407	Exploring secondary SARS-CoV-2 transmission from asymptomatic cases using contact tracing data	Nakajo, Ko; Nishiura, Hiroshi			BACKGROUND: Individuals with asymptomatic severe acute respiratory syndrome coronavirus-2 (SARS-CoV-2) infection can propagate the virus unknowingly and thus have been a focus of public health attentions since the early stages of the pandemic. Understanding viral transmissibility among asymptomatic individuals is critical for successful control of coronavirus disease 2019 (COVID-19). The present …	2021		Theor Biol Med Model	18	1	2021-12-12		10.1186/s12976-021-00144-z	487	Nakajo 2021
	#3423	Explosive nosocomial outbreak of SARS-CoV-2 in a rehabilitation clinic: the limits of genomics for outbreak reconstruction	Abbas, Mohamed; Nunes, TomÃ¡s Robalo; Cori, Anne; Cordey, Samuel; Laubscher, Florian; Baggio, Stephanie; Jombart, Thibaut; Iten, Anne; Vieux, Laure; Teixeira, Daniel; Perez, Monica; Pittet, Didier; Frangos, Emilia; Graf, Christophe E.; Zingg, Walter; Harbarth, Stephan			BACKGROUND: Nosocomial outbreaks of severe acute respiratory syndrome coronavirus 2 (SARS-CoV-2) are frequent despite implementation of conventional infection control measures. We performed an outbreak investigation using advanced genomic and statistical techniques to reconstruct likely transmission chains and assess the role of healthcare workers (HCWs) in SARS-CoV-2 transmission. METHODS: We in…	2021		J. hosp. infect					10.1016/j.jhin.2021.07.013	114	Abbas 2021
	#3426	Exposure and seroconversion to severe acute respiratory syndrome coronavirus 2 among obstetrical healthcare providers following a contained outbreak	Kiefer, Miranda K.; McKiever, Monique E.; Russo, Jessica R.; Ma; ayeh, Marwan; Gee, Stephen E.; Smith, Devin D.; Kniss, Douglas A.; Cackovic, Michael; Costantine, Maged M.; Landon, Mark B.; Rood, Kara M.				2020		Am J Obstet Gynecol	223	4	601-603.e2		10.1016/j.ajog.2020.06.029	4575	Kiefer 2020
	#3434	Extensive Testing and Public Health Interventions for the Control of COVID-19 in the Republic of Cyprus between March and May 2020	Quattrocchi, A.; Mamais, I.; Tsioutis, C.; Christaki, E.; Constantinou, C.; Koliou, M.; Pana, Z. D.; Silvestros, V.; Theophanous, F.; Haralambous, C.; Stylianou, A.; Sotiriou, S.; Athanasiadou, M.; Kyprianou, T.; Demetriou, A.; Demetriou, C. A.; Kolokotroni, O.; Gregoriou, I.; Paphitou, N.; Panos, G.; Kostrikis, L.; Karayiannis, P.; Petrikkos, G.; Agathangelou, P.; Mixides, G.; Siakallis, G.; Had…			Coronavirus disease 2019 (COVID-19) has significantly affected the well-being of individuals worldwide. We herein describe the epidemiology of COVID-19 in the Republic of Cyprus during the first epidemic wave (9 March-3 May 2020). We analyzed surveillance data from laboratory-confirmed cases, including targeted testing and population screening. Statistical analyses included logistic regression. D…	2020		J Clin Med	9	11		33171651	10.3390/jcm9113598	7079	Quattrocchi 2020
	#3435	Extinction of COVID-19 Clusters in a Lebanese Village: A Quick, Adapted Molecular and Contact tracing	Amanda, Chamieh; Rania, Warrak; Lucie, Tawk; Omar, Zmerli; Claude, Afif; Jean-Marc, Rolain; Eid, Azar			There is growing evidence of cluster transmission and superspreading of SARS-CoV-2, implying heterogeneous dispersion. We discuss the successful containment of COVID-19 local outbreak in Bcharreh, the small town of 4500 inhabitants, in Northern Lebanon. We look at the dynamics of cluster transmission and viral load evolution throughout the outbreak. SARS-CoV-2 PCR test was proposed to all exposed…	2020								3144	Amanda 2020
	#3460	Factors Associated with Participation in Elementary School-Based SARS-CoV-2 Testing - Salt Lake County, Utah, December 2020-January 2021	Lewis, Nathaniel M.; Hershow, Rebecca B.; Chu, Victoria T.; Wu, Karen; Milne, Alison T.; LaCross, Nathan; Hill, Mary; Risk, Ilene; Hersh, Adam L.; Kirking, Hannah L.; Tate, Jacqueline E.; Vallabhaneni, Snigdha; Dunn, Angela C.			During December 3, 2020-January 31, 2021, CDC, in collaboration with the University of Utah Health and Economic Recovery Outreach Project,* Utah Department of Health (UDOH), Salt Lake County Health Department, and one Salt Lake county school district, offered free, in-school, real-time reverse transcription-polymerase chain reaction (RT-PCR) saliva testing as part of a transmission investigation …	2021		MMWR Morb Mortal Wkly Rep	70	15	557-559		10.15585/mmwr.mm7015e1	1438	Lewis 2021
	#3478	Factors influencing SARS-CoV-2 transmission and outbreak control measures in densely populated settings	Pung, Rachael; Lin, Bernard; Maurer-Stroh, Sebastian; Sirota, Fernanda L.; Mak, Tze Minn; Octavia, Sophie; Pang, Junxiong; Tan, Iain Beehuat; Tan, Clive; Ong, Biauw Chi; Cook, Alex R.; Lee, Vernon J.			Starting with a handful of SARS-CoV-2 infections in dormitory residents in late March 2020, rapid transmission in their dense living environments ensued and by October 2020, more than 50,000 acute infections were identified across various dormitories in Singapore. The aim of the study is to identify combination of factors facilitating SARS-CoV-2 transmission and the impact of control measures in …	2021		Sci Rep	11	1	15297-15297		10.1038/s41598-021-94463-3	380	Pung 2021
	#3484	Factors preventing SARS-CoV-2 transmission during unintentional exposure in a GP practice: a cohort study of patient contacts; Germany, 2020	Boender, T. S.; Bender, J. K.; Krueger, A.; Michaelis, K.; Buchholz, U.			Two general practitioners (GPs) with a SARS-CoV-2 infection provided in-person patient care to patients of their joint medical practice before and after symptom onset, up until SARS-CoV-2 laboratory confirmation. In a retrospective cohort study of patient contacts, we assessed the risk (frequency and determinants) of SARS-CoV-2 transmission from the GPs to their patients. Our findings support the…	2021		medRxiv					10.1101/2021.03.17.21251046	8538	Boender 2021
	#3495	A familial cluster of coronavirus disease 2019 (COVID-19) caused by one family member during his asymptomatic incubation period	Sang, Hao; Cui, Yan; Lai, Xiaobin; Zhang, Yuyan; Kong, Lingna; Jiang, Xiaoli; Liu, Hui; Zhang, Jie; Ye, Jun; Gu, Wenchao; Fang, Chenfei; Zhang, Huansheng			An ongoing outbreak of coronavirus disease 2019 (COVID-19) has rapidly spread in the world, whereas asymptomatic carriers may also play a critical role in the pandemic. We report a familial cluster of COVID-19 caused by one family member before his onset of illness, indicating that it seems to be potentially infectious during the incubation period, even earlier than we expected. Close contact, es…	2020		J Public Health (Oxf)	42	3	656-658		10.1093/pubmed/fdaa098	4664	Sang 2020
	#3496	Familial cluster of COVID-19 infection from an asymptomatic	Zhang, Jinjun; Tian, Sijia; Lou, Jing; Chen, Yuguo				2020		Crit Care	24	1	119-119		10.1186/s13054-020-2817-7	5984	Zhang 2020
	#3497	Familial cluster of pneumonia and asymptomatic cases of COVID-19 in Taiwan	Chiu, Chun-Hsiang; Yeh, Kuo-Ming; Su, Ying-Shih; Chiu, Sheng-Kang; Lin, Jung-Chung; Yang, Ya-Sung				2020		J Formos Med Assoc	119	10	1560-1561		10.1016/j.jfma.2020.05.023	5211	Chiu 2020
	#3498	A familial cluster, including a kidney transplant recipient, of Coronavirus Disease 2019 (COVID-19) in Wuhan, China	Chen, Song; Yin, Qin; Shi, Huibo; Du, Dunfeng; Chang, Sheng; Ni, Li; Qiu, Haifang; Chen, Zhishui; Zhang, Jixian; Zhang, Weijie			In December 2019, an outbreak of COVID-19 occurred in Wuhan, China, and spread to the whole of China and to multiple countries worldwide. Unlike SARS and MERS, where secondary transmission mostly occurred in hospital settings, COVID-19 transmission occurs in large numbers within families. Herein we report three cases of a familial cluster with one family member being a kidney transplant recipient…	2020		Am J Transplant	20	7	1869-1874		10.1111/ajt.15903	5919	Chen 2020
	#3499	Familial Clusters of Coronavirus Disease in 10 Prefectures, Japan, February-May 2020	Miyahara, Reiko; Tsuchiya, Naho; Yasuda, Ikkoh; Ko, Yura K.; Furuse, Yuki; Sando, Eiichiro; Nagata, Shohei; Imamura, Tadatsugu; Saito, Mayuko; Morimoto, Konosuke; Imamura, Takeaki; Shobugawa, Yugo; Nishiura, Hiroshi; Suzuki, Motoi; Oshitani, Hitoshi			The overall coronavirus disease secondary attack rate (SAR) in family members was 19.0% in 10 prefectures of Japan during February 22-May 31, 2020. The SAR was lower for primary cases diagnosed early, within 2 days after symptom onset. The SAR of asymptomatic primary cases was 11.8%.	2021		Emerg Infect Dis	27	3	915-918		10.3201/eid2703.203882	2000	Miyahara 2021
	#350	Assessing asymptomatic, pre-symptomatic and symptomatic transmission risk of SARS-CoV-2	Wu, Peng; Liu, Fengfeng; Chang, Zhaorui; Lin, Yun; Ren, Minrui; Zheng, Canjun; Li, Yu; Peng, Zhibin; Qin, Yin; Yu, Jianxing; Geng, Mengjie; Yang, Xiaokun; Zhao, Hongting; Li, Zhili; Zhou, Sheng; Ran, Lu; Cowling, Benjamin J.; Lai, Shengjie; Chen, Qiulan; Wang, Liping; Tsang, Tim K.; Li, Zhongjie			BACKGROUND: The relative contributions of asymptomatic, pre-symptomatic and symptomatic transmission of SARS-CoV-2 have not been clearly measured although control measures may differ in response to the risk of spread posed by different types of cases. METHODS: We collected detailed information on transmission events and symptom status based on laboratory-confirmed patient data and contact tracing…	2021		Clin. infect. dis					10.1093/cid/ciab271	23	Wu 2021
	#3501	A Family Cluster of Coronavirus Disease (COVID-19) Infection with Different Clinical Manifestations	Soedarsono, S.			Coronavirus disease 2019 (COVID-19) caused by Severe Acute Respiratory Syndrome Coronavirus 2 (SARS-CoV-2) had been declared as a global pandemic by WHO. During the pandemic, a suspicion of COVID-19 infection could be found on patients presented with clinical symptoms of COVID-19. However, several new clinical symptoms of COVID-19 had also been reported recently. This caused difficulties to ident…	2020		Acta Med Indones	52	2	155-162	32778630		6307	Soedarsono 2020
	#3503	A family cluster of severe acute respiratory syndrome coronavirus 2 infections	Gao, Xuesong; Yuan, Zheng; Yang, Di; Li, Hongjie; Zhang, Yijin; Gao, Ping; Liu, Xiaomin; Zhao, Wenshan; Xiao, Te; Duan, Xuefei			Clinical and epidemiological knowledge of 2019 novel coronavirus disease (COVID-19) is limited. We reported a family cluster of severe acute respiratory syndrome coronavirus 2 (SARS-CoV-2) cases in Beijing, China. This family comprised three laboratory confirmed cases with clinical symptoms. All three patients had close contact with a relative from Wuhan, Hubei Province. Throat swab samples were …	2020		Eur J Clin Microbiol Infect Dis	39	8	1611-1615		10.1007/s10096-020-03880-1	5867	Gao 2020
	#3504	Family COVID-19 cluster analysis of an infant without respiratory symptoms	Jesus, Myrela ConceiÃ§Ã£o Santos de Lima Alexandra Giovanna AragÃ£o Santos Victor Santana Storti-Melo Luciane Moreno Moura Tatiana Rodrigues de Santos Rafaela Windy Farias dos Santos Cliomar Alves dos Martins-Filho Paulo Ricardo Cuevas Luis Eduardo Gurgel Ricardo Queiroz			Diagnosing cases of coronavirus disease (COVID-19) with only non-respiratory symptoms has been challenging. We reported the diagnosis of a child who tested positive for COVID-19 with abdominal pain/diarrhea and tracked his family cluster. One member of the family tested positive for COVID-19 on real-time reverse-transcription polymerase chain reaction assay and three other family members had anti…	2020		Rev. Soc. Bras. Med. Trop	53		e20200494-e20200494			2856	Jesus 2020
	#3505	A family outbreak of coronavirus disease 2019	Luo, Weijun; Xiong, Zeng; Tang, Haixiong; Zhou, Hui			Although continuous outbreak of coronavirus disease 2019, it has been widely reported, there were few reports regarding family cases. We reported a group of family cluster outbreak cases confirmed in Xiangya Hospital, Central South University, China, and their clinical and image characteristics have been analyzed in order to provide reference for the prevention and early diagnosis of this disease…	2020		Zhong Nan Da Xue Xue Bao Yi Xue Ban	45	3	275-279		10.11817/j.issn.1672-7347.2020.200099	5453	Luo 2020
	#3517	Feasibility of active contact tracing of COVID-19 infections in primary care: A pilot project	Ostyn, B.; Joye, T.; Muylaert, A.; Vanbrabant, M.; Delespaul, A.			Over the past months, COVID-19 has turned healthcare and the whole society upside down, also in Belgium. Social distancing remains the most important pillar of transmission control, but if the lockdown measures are lifted, alternative and preferably equally or more efficient tools are needed to keep the situation under control. &quot;Testing, tracing and isolation&quot; (TTI) is a method that has…	2020		Tijdschrift voor Geneeskunde	76	12	573-579		10.2143/TVG.76.12.2003088	3570	Ostyn 2020
	#352	Assessing COVID-19 cohorting strategies in a UK district general hospital during the first wave of COVID-19	Davies, Tim; Cargill, Tamsin; Shaw, Robert; Ellis, Tony; Jeffery, Katie; Wangrangsimakul, Tri				2021		Clin Med (Lond)	21	Suppl 2	40-41		10.7861/clinmed.21-2-s40	911	Davies 2021
	#3523	Features and transmission dynamics of SARS-CoV-2 superspreading events in Taiwan: Implications for effective and sustainable community-centered control	Chen, Yi-Ching; Yang, Hsin-Ping; Li, Hsin-Chieh; Huang, Po-Yen; Chen, Chyi-Liang; Chiu, Cheng-Hsun				2021		Pediatr Neonatol	62	4	437-440		10.1016/j.pedneo.2021.05.012	930	Chen 2021
	#3525	Features of the COVID-19 clinical course in doctors in the family cluster of infection. Description of a clinical case	Kurkatova, S. O.; Makeeva, I. M.; Margaryan, E. G.; Dikopova, N. Z.; Volkov, A. G.; Modina, S. V.; Samokhlib, Y. V.			This case has several features. First of all, it covers the clinical course of Covid-19 disease in a family cluster, everyone of this family has a different medical specialization. This makes it possible to observe the case constantly. Diaries were kept by all family members. Secondly, there are two age groups in the cluster: 24-30 years old (letâ€™s call them â€œChildrenâ€_x009d_) and 50-60 year…	2020		New Armenian Medical Journal	14	4	107-113			9359	Kurkatova 2020
	#3534	Field and Molecular Epidemiology: How Viral Sequencing Changed Transmission Inferences in the First Portuguese SARS-CoV-2 Infection Cluster	Pedro, Nicole; Fernandes, Veronica; Cavadas, Bruno; GuimarÃ£es, JoÃ£o Tiago; Barros, Henrique; Tavares, Margarida; Pereira, Luisa			Field epidemiology and viral sequencing provide a comprehensive characterization of transmission chains and allow a better identification of superspreading events. However, very few examples have been presented to date during the COVID-19 pandemic. We studied the first COVID-19 cluster detected in Portugal (59 individuals involved amongst extended family and work environments), following the retu…	2021		Viruses	13	6			10.3390/v13061116	830	Pedro 2021	EmmaY Yu (2021-10-12 03:55:01)(Screen): 4 people infected 59 people.;
	#3536	[Field investigations of SARS-CoV-2-outbreaks in Germany by the Robert Koch Institute, February-October 2020]	Alpers, Katharina; Haller, Sebastian; Buchholz, Udo			The Robert Koch Institute (RKI) offers advice and assistance to local public health agencies on the investigation and management of outbreaks of infectious diseases. Specially trained experts conduct field investigations. During the COVID-19 pandemic, RKI experts participated in the investigation of outbreaks in residential buildings, physicians&#039; offices, nursing homes, hospitals, and asylum…	2021		Bundesgesundheitsblatt Gesundheitsforschung Gesundheitsschutz	64	4	446-453		10.1007/s00103-021-03296-y	1359	Alpers 2021	EmmaY Yu (2021-10-14 03:34:32)(Screen): maybe. "This report describes some of the field investigations";
	#3552	The first 2 months of COVID-19 contact tracing in the Northern Territory of Australia, March-April 2020	Draper, Anthony Dk; Dempsey, Karen E.; Boyd, Rowena H.; Childs, Emma M.; Black, Hayley M.; Francis, Laura A.; Markey, Peter G.; Krause, Vicki L.			The Northern Territory (NT) Centre for Disease Control (CDC) undertook contact tracing of all notified cases of coronavirus disease 2019 (COVID-19) within the Territory. There were 28 cases of COVID-19 notified in the NT between 1 March and 30 April 2020. In total 527 people were identified as close contacts over the same period; 493 were successfully contacted; 445 were located in the NT and wer…	2020			44				10.33321/cdi.2020.44.53	4711	Draper 2020
	#3555	The first 100 days of SARS-CoV-2 control in Vietnam	Thai Quang, Pham; Maia, Rabaa; Luong Huy, Duong; Tan Quang, Dang; Quang Dai, Tran; Ha Linh, Quach; Ngoc Anh, Hoang; Dinh Cong, Phung; Nghia Duy, Ngu; Anh Tu, Tran; Ngoc Quang, La; My Phuc, Tran; Chau, Vinh; Khanh Cong, Nguyen; Duc Anh, Dang; Duong Nhu, Tran; Guy, E. Thwaites; Doorn, H. Rogier van; Marc, Choisy; Group, Oucru Covid- Research			Background: One hundred days after SARS-CoV-2 was first reported in Vietnam on January 23rd, 270 cases have been confirmed, with no deaths. We describe the control measures used and their relationship with imported and domestically-acquired case numbers. Methods: Data on the first 270 SARS-CoV-2 infected cases and the timing and nature of control measures were captured by Vietnam's National Steer…	2020		medRxiv					10.1101/2020.05.12.20099242	8544	ThaiQuang 2020
	#3556	The First 100 Days of Severe Acute Respiratory Syndrome Coronavirus 2 (SARS-CoV-2) Control in Vietnam	Thai, Pham Quang; Rabaa, Maia A.; Luong, Duong Huy; Tan, Dang Quang; Quang, Tran Dai; Quach, Ha-Linh; Hoang Thi, Ngoc-Anh; Dinh, Phung Cong; Nghia, Ngu Duy; Tu, Tran Anh; Quang, La Ngoc; Phuc, Tran My; Chau, Vinh; Khanh, Nguyen Cong; Anh, Dang Duc; Duong, Tran Nhu; Thwaites, Guy; van Doorn, H. Rogier; Choisy, Marc			BACKGROUND: One hundred days after severe acute respiratory syndrome coronavirus 2 (SARS-CoV-2) was first reported in Vietnam on 23 January, 270 cases were confirmed, with no deaths. We describe the control measures used by the government and their relationship with imported and domestically acquired case numbers, with the aim of identifying the measures associated with successful SARS-CoV-2 cont…	2021		Clin Infect Dis	72	9	e334-e342		10.1093/cid/ciaa1130	1215	Thai 2021
	#3557	The first 100 days of the COVID-19 epidemic in Mali: a descriptive analysis	Ly, B.; Ahmed, M.; Millimouno, T.; Cissoko, Y.; Faye, C.; TraorÃ©, F.; Diarra, N.; BerthÃ©, I.; Boly, A.; Sangho, H.; Doumbia, S.			Background Since the detection of the first cases of COVID-19 in Mali, the ministry of health provides daily released of information and situation report including information on the number of testing, confirmed cases, case-contacts, recovered patients, COVID-19 related deaths; and the geographic locations affected by the epidemic. The objective of this study was to analyze this information and t…	2020		ResearchSquare					10.21203/rs.3.rs-107891/v2	7311	Ly 2020
	#3561	First cases of coronavirus disease 2019 (COVID-19) in France: surveillance, investigations and control measures, January 2020	Bernard Stoecklin, Sibylle; Rolland, Patrick; Silue, Yassoungo; Mailles, Alexandra; Campese, Christine; Simondon, Anne; Mechain, Matthieu; Meurice, Laure; Nguyen, Mathieu; Bassi, ClÃ©ment; Yamani, Estelle; Behillil, Sylvie; Ismael, Sophie; Nguyen, Duc; Malvy, Denis; Lescure, FranÃ§ois Xavier; Georges, Scarlett; Lazarus, ClÃ©ment; TabaÃ¯, Anouk; Stempfelet, Morgane; Enouf, Vincent; Coignard, Bruno…			A novel coronavirus (severe acute respiratory syndrome coronavirus 2, SARS-CoV-2) causing a cluster of respiratory infections (coronavirus disease 2019, COVID-19) in Wuhan, China, was identified on 7 January 2020. The epidemic quickly disseminated from Wuhan and as at 12 February 2020, 45,179 cases have been confirmed in 25 countries, including 1,116 deaths. Strengthened surveillance was implemen…	2020		Euro surveill	25	6			10.2807/1560-7917.ES.2020.25.6.2000094	6216	BernardStoecklin 2020
	#3563	The first community outbreak of COVID-19 in Viet Nam: description and lessons learned	Duong, T. N.; Mai, L. T. Q.; Hien, N. T.; Nghia, N. D.; Khoa, N. T.; Tuan, N. H.; Tu, T. A.; Tu, N. H.; Phuong, H. V. M.; Anh, D. D.			Objective: At the time of this study, the prevention of novel coronavirus disease 2019 (COVID-19) relied solely on nonpharmaceutical interventions. Implementation of these interventions is not always optimal and, consequently, several cases were imported into non-epidemic areas and led to large community outbreaks. This report describes the characteristics of the first community outbreak of COVID…	2021		Western Pacific Surveillance and Response	12	2	2021-09-09		10.5365/wpsar.2020.11.2.016	588	Duong 2021
	#3565	First COVID-19 cases with high secondary infection among health workers, Sana&#039;a capital, April 2020: Lessons learned and future opportunities	Al-Sakkaf, Ehab; Ghaleb, Yasser; Al-Dabis, Esmail; Qairan, Mohammed; Al Amad, Mohammed; Al Serouri, Abdulwahed; Al-Kohlani, Abdulhakim			OBJECTIVES: Confirm existence of COVID-19 outbreak, conduct contact tracing, and recommend control measures. METHODS: Two COVID-19 cases in Sana&#039;a Capital met the WHO case definition. Data were collected from cases and contacts who were followed for 14 days. Nasopharyngeal swabs were taken for confirmation by Polymerase Chain Reaction (PCR). RESULTS: Two confirmed Yemeni male patients aged 2…	2021		Int. j. infect. dis					10.1016/j.ijid.2021.04.022	1342	Al-Sakkaf 2021
Y	#3571	The first few cases and fatalities of Corona Virus Disease 2019 (COVID-19) in the Eastern Mediterranean Region of the World Health Organization: A rapid review	Abed Alah, Muna; Abdeen, Sami; Kehyayan, Vahe	Review		In December 2019, a cluster of atypical Pneumonia cases in Wuhan, China were reported to the World Health Organization (WHO). Later, those cases were attributed to a novel respiratory virus currently known as COVID-19. The infection is affecting every continent. It was characterized by WHO as a global pandemic on 11 March 2020. Countries worldwide are implementing various preventive measures to c…	2020		J Infect Public Health	13	10	1367-1372		10.1016/j.jiph.2020.06.009	3439	AbedAlah 2020
	#3575	The first infant case of COVID-19 acquired from a secondary transmission in Vietnam	Le, Hai T.; Nguyen, Lam V.; Tran, Dien M.; Do, Hai T.; Tran, Huong T.; Le, Yen T.; Phan, Phuc H.				2020		Lancet Child Adolesc Health	4	5	405-406		10.1016/S2352-4642(20)30091-2	6006	Le 2020
	#3578	First known COVID-19 case and contact tracing efforts in Istanbul, Turkey	Guner, A. E.; Surmeli, A.; Kural, K.; Sahin, E.; Alkan, P.; Kocayigit, E.; Hatipoglu, M.; Birinci, S.; Memisoglu, K.; Maral, I.			BACKGROUND/AIM: COVID-19 has now become a global pandemic. Understanding the routes of transmission is vital in the mitigation and suppression of the disease. Istanbul has become one of the disease&#039;s epicenters. This study aims to describe the first COVID-19 case and contact tracing efforts around it in Istanbul. MATERIALS AND METHODS: The descriptive study was conducted in Istanbul, Turkey.…	2021		Turkish Journal of Medical Sciences	30		30-30		https://10.3906/sag-2103-30	1250	Guner 2021
	#3580	First known COVID-19 case and contact tracing efforts in Ä°stanbul, Turkey	GÃ¼ner, A. E.; SÃ¼rmeli, A.; Kural, K.; Åžahin, E.; Alkan, P.; KocayiÄŸit, E.; HatipoÄŸlu, M.; Birinci, Åž; MemiÅŸoÄŸlu, K.; Maral, I.			BACKGROUND/AIM: COVID-19 has now become a global pandemic. Understanding the routes of transmission is vital in the mitigation and suppression of the disease. Ä°stanbul has become one of the diseaseâ€™s epicenters. This study aims to describe the first COVID-19 case and contact tracing efforts around it in Ä°stanbul. MATERIALS AND METHODS: The descriptive study was conducted in Ä°stanbul, Turkey.…	2021		Turk J Med Sci	51	4	1653-1658	33929142	10.3906/sag-2103-30	6875	GÃ¼ner 2021
	#3581	First known person-to-person transmission of severe acute respiratory syndrome coronavirus 2 (SARS-CoV-2) in the USA	Ghinai, Isaac; McPherson, Tristan D.; Hunter, Jennifer C.; Kirking, Hannah L.; Christiansen, Demian; Joshi, Kiran; Rubin, Rachel; Morales-Estrada, Shirley; Black, Stephanie R.; Pacilli, Massimo; Fricchione, Marielle J.; Chugh, Rashmi K.; Walblay, Kelly A.; Ahmed, N. Seema; Stoecker, William C.; Hasan, Nausheen F.; Burdsall, Deborah P.; Reese, Heather E.; Wallace, Megan; Wang, Chen; Moeller, Darci…			BACKGROUND: Coronavirus disease 2019 (COVID-19) is a disease caused by severe acute respiratory syndrome coronavirus 2 (SARS-CoV-2), first detected in China in December, 2019. In January, 2020, state, local, and federal public health agencies investigated the first case of COVID-19 in Illinois, USA. METHODS: Patients with confirmed COVID-19 were defined as those with a positive SARS-CoV-2 test. C…	2020		Lancet	395	10230	1137-1144		10.1016/S0140-6736(20)30607-3	6088	Ghinai 2020
	#3582	The first laboratory-confirmed imported infections of SARS-CoV-2 in Sudan	Aljak, Elham R.; Eldigail, Mawahib; Mahmoud, Iman; Elhassan, Rehab M.; Elduma, Adel; Ibrahim, Abubakr A.; Ali, Yousif; Weaver, Scott C.; Ahmed, Ayman			BACKGROUND: The rapidly growing pandemic of coronavirus disease 2019 (COVID-19) has challenged health systems globally. Here we report the first identified infections of severe acute respiratory syndrome coronavirus 2 (SARS-CoV-2; aetiology of COVID-19) among recent international arrivals to Sudan and their contacts. METHODS: Suspected cases were identified clinically and/or epidemiologically. Sa…	2021		Trans R Soc Trop Med Hyg	115	1	103-109		10.1093/trstmh/traa151	2242	Aljak 2021
	#3583	First Local Transmission Cluster of COVID-19 in Malaysia: Public Health Response	Ahmad, Noor Ani; Chong Zhuo, Lin; Rahman, Sunita Abd; bin Ghazali, Muhammad Haikal; Nadzari, Ezy Eriyani; Zakiman, Zazarida; Redzuan, Suziana; Taib, Salina Md; Kassim, Mohd Shaiful Azlan; Mohamed Noor, Wan Noraini Wan			INTRODUCTION: Rapid public health response is important in controlling the transmission of coronavirus disease 2019 (COVID-19). In this study, we described the public health response taken by the Ministry of Health of Malaysia in managing the first local transmission cluster of COVID-19 related to mass-gathering and inter-state traveling to celebrate a festival. METHODS: We summarized strategies …	2020		International Journal of Travel Medicine & Global Health	8	3	124-130		10.34172/IJTMGH.2020.21	7477	Ahmad 2020
	#3587	First Mildly Ill, Nonhospitalized Case of Coronavirus Disease 2019 (COVID-19) Without Viral Transmission in the United States-Maricopa County, Arizona, 2020	Scott, Sarah E.; Zabel, Karen; Collins, Jennifer; Hobbs, Katherine C.; Kretschmer, Melissa J.; Lach, Mitchell; Turnbow, Katie; Speck, Lindsay; White, Jessica R.; Maldonado, Keila; Howard, Brandon; Fowler, Jeanene; Singh, Sonia; Robinson, Susan; Pompa, Alexandra Peterson; Chatham-Stephens, Kevin; Xie, Amy; Cates, Jordan; Lindstrom, Stephen; Lu, Xiaoyan; Rolfes, Melissa A.; Flanagan, Marcy; Sunensh…			BACKGROUND: Coronavirus disease 2019 (COVID-19) causes a range of illness severity. Mild illness has been reported, but whether illness severity correlates with infectivity is unknown. We describe the public health investigation of a mildly ill, nonhospitalized COVID-19 case who traveled to China. METHODS: The case was a Maricopa County resident with multiple severe acute respiratory syndrome cor…	2020		Clin Infect Dis	71	15	807-812		10.1093/cid/ciaa374	3289	Scott 2020
	#3593	First Reported Nosocomial Outbreak of Severe Acute Respiratory Syndrome Coronavirus 2 in a Pediatric Dialysis Unit	Schwierzeck, Vera; KÃ¶nig, Jens Christian; KÃ¼hn, Joachim; Mellmann, Alexander; Correa-MartÃ­nez, Carlos Luis; Omran, Heymut; Konrad, Martin; Kaiser, Thomas; Kampmeier, Stefanie			BACKGROUND: Coronavirus disease 2019 (COVID-19) is a life-threatening respiratory condition caused by severe acute respiratory syndrome coronavirus 2 (SARS-CoV-2) and was initially detected in China in December 2019. Currently, in Germany &gt;140 000 cases of COVID-19 are confirmed. Here we report a nosocomial outbreak of SARS-CoV-2 infections in the pediatric dialysis unit of the University Hosp…	2021		Clin Infect Dis	72	2	265-270		10.1093/cid/ciaa491	2408	Schwierzeck 2021
	#3596	The first sixty days of COVID-19 in a humanitarian response setting: a descriptive epidemiological analysis of the outbreak in South Sudan	Waya, Joy Luba Lomole; Lako, Richard; Bunga, Sudhir; Chun, Helen; Mize, Valerie; Ambani, Boniface; Wamala, Joseph Francis; Guyo, Argata Guracha; Gray, John Henry; Gai, Malick; Maleghemi, Sylvester; Kol, Matthew; Rumunu, John; Tukuru, Michael; Olu, Olushayo Oluseun			Introduction: the coronavirus disease 2019 (COVID-19) was declared a pandemic on March 11, 2020. South Sudan, a low-income and humanitarian response setting, reported its first case of COVID-19 on April 5, 2020. We describe the socio-demographic and epidemiologic characteristics of COVID-19 cases in this setting. Methods: we conducted a cross-sectional descriptive analysis of data for 1,330 confi…	2020		Pan Afr Med J	37		384-384		10.11604/pamj.2020.37.384.27486	2449	Waya 2020	EmmaY Yu (2021-10-19 04:56:28)(Screen): 'The case to contact ratio was 1: 2.2';
	#36	Absence of nosocomial transmission of coronavirus disease 2019 (COVID-19) due to SARS-CoV-2 in the prepandemic phase in Hong Kong	Cheng, Vincent C. C.; Wong, Shuk-Ching; Chuang, Vivien W. M.; So, Simon Y. C.; Chen, Jonathan H. K.; Sridhar, Siddharth; To, Kelvin K. W.; Chan, Jasper F. W.; Hung, Ivan F. N.; Ho, Pak-Leung; Yuen, Kwok-Yung			BACKGROUND: To describe the infection control strategy to achieve zero nosocomial transmission of symptomatic coronavirus disease (COVID-19) due to SARS-CoV-2 during the prepandemic phase (the first 72 days after announcement of pneumonia cases in Wuhan) in Hong Kong. METHODS: Administrative support with the aim of zero nosocomial transmission by reducing elective clinical services, decanting war…	2020		Am J Infect Control	48	8	890-896		10.1016/j.ajic.2020.05.018	4713	Cheng 2020	EmmaY Yu (2021-09-30 09:39:21)(Screen): "The trend of SARS-CoV-2 in the first 72 days was compared with that of SARS-CoV 2003". No info about "who infected whom".;
	#3606	Flattening the curve in 52 days: characterisation of the COVID-19 pandemic in the Principality of Liechtenstein - an observational study	Thiel, Sarah Lucia; Weber, Myriam Carol; Risch, Lorenz; Wohlwend, Nadia; Lung, Thomas; Hillmann, Dorothea; Ritzler, Michael; Risch, Martin; Kohler, Philipp; Vernazza, Pietro; Kahlert, Christian R.; Fleisch, Felix; Cusini, Alexia; Karajan, Tomas V.; Copeland, Sandra; Paprotny, Matthias			BACKGROUND: The principality of Liechtenstein had its first COVID-19 case at the beginning of March 2020. After exponential growth, the pandemic&amp;rsquo;s first wave was contained, with the last case being diagnosed 52 days after the initial occurrence. AIM: To characterise the COVID-19 pandemic in Liechtenstein. METHODS: All patients diagnosed in Liechtenstein were followed up until recovery a…	2020		Swiss Med Wkly	150		w20361-w20361		10.4414/smw.2020.20361	3415	Thiel 2020
	#361	Assessing Testing Strategies and Duration of Quarantine in Contact Tracing for SARS-CoV-2: A Retrospective Study of San Francisco&#039;s COVID-19 Contact Tracing Program, June-August 2020	Reid, M. J. A.; Prado, P.; Brosnan, H.; Ernst, A.; Spindler, H.; Celentano, J.; Wall-Shui, M.; Sachdev, D.			We sought to assess the proportion of elicited close contacts diagnosed with coronavirus disease 2019 at the start of and before exiting quarantine in San Francisco. From June 8 to August 31, 6946 contacts were identified: 3008 (46.3%) were tested, 940 (13.5%) tested positive, and 90% tested positive in the first 9 days of quarantine.	2021		Open Forum Infectious Diseases	8	7	ofab171-ofab171		10.1093/ofid/ofab171	372	Reid 2021
	#3619	Follow-up investigation of asymptomatic COVID-19 cases at diagnosis in Busan, Korea	Lee, Miyoung; Eun, Youngduck; Park, Kyounghee; Heo, Jeonghun; Son, Hyunjin			OBJECTIVES: The objective of the study was to conduct a follow-up investigation of 10 asymptomatic patients at diagnosis among the 98 confirmed coronavirus disease 2019 (COVID-19) cases reported in Busan between February 21, 2020 and March 13, 2020 to determine whether asymptomatic infection and transmission during asymptomatic period are possible. METHODS: The study analyzed 10 asymptomatic, con…	2020		Epidemiol Health	42		e2020046-e2020046		10.4178/epih.e2020046	4781	Lee 2020
	#3623	For-profit long-term care homes and the risk of COVID-19 outbreaks and resident deaths	Stall, Nathan M.; Jones, Aaron; Brown, Kevin A.; Rochon, Paula A.; Costa, Andrew P.			BACKGROUND: Long-term care (LTC) homes have been the epicentre of the coronavirus disease 2019 (COVID-19) pandemic in Canada to date. Previous research shows that for-profit LTC homes deliver inferior care across a variety of outcome and process measures, raising the question of whether for-profit homes have had worse COVID-19 outcomes than nonprofit homes. METHODS: We conducted a retrospective c…	2020		CMAJ	192	33	E946-E955		10.1503/cmaj.201197	4520	Stall 2020
	#3660	Frequency, Associated Risk Factors, and Characteristics of COVID-19 Among Healthcare Personnel in a Spanish Health Department	Algado-SellÃ©s, Natividad; Gras-ValentÃ­, Paula; Chico-SÃ¡nchez, Pablo; Mora-Muriel, Juan G.; Soler-Molina, Victor M.; HernÃ¡ndez-Maldonado, MarÃ­a; Lameiras-Azevedo, Ana-SofÃ­a; JimÃ©nez-SepÃºlveda, Natali J.; GÃ³mez-Sotero, Isel-Lilibeth; Villanueva-Ruiz, Cesar O.; Barrenengoa-SaÃ±udo, Julio; Fuster-PÃ©rez, Marina; CÃ¡novas-Javega, Sandra; Cerezo-Milan, Patricia; Monerris-Palmer, Miranda; Escla…			INTRODUCTION: This study examines the frequency, associated factors, and characteristics of healthcare personnel coronavirus disease 2019 cases in a healthcare department that comprises a tertiary hospital and its associated 12 primary healthcare centers. METHODS: This study included healthcare personnel that showed symptoms or were in contact with a coronavirus disease 2019 case patient from Mar…	2020		Am J Prev Med	59	6	e221-e229		10.1016/j.amepre.2020.07.014	4230	Algado-SellÃ©s 2020
	#3661	Frequent Occurrence of SARS-CoV-2 Transmission among Non-close Contacts Exposed to COVID-19 Patients	Jung, Jiwon; Lee, Jungmin; Kim, Eunju; Namgung, Songhee; Kim, Younjin; Yun, Mina; Lim, Young Ju; Kim, Eun Ok; Bae, Seongman; Kim, Mi Na; Lee, Sun Mi; Park, Man Seong; Kim, Sung Han			Severe acute respiratory syndrome coronavirus 2 (SARS-CoV-2) transmission among non-close contacts is not infrequent. We evaluated the proportion and circumstances of individuals to whom SARS-CoV-2 was transmitted without close contact with the index patient in a nosocomial outbreak in a tertiary care hospital in Korea. From March 2020 to March 2021, there were 36 secondary cases from 14 SARS-CoV…	2021		J Korean Med Sci	36	33	e233-e233		10.3346/jkms.2021.36.e233	132	Jung 2021
	#3719	Genetic testing and serological screening for SARS-CoV-2 infection in a COVID-19 outbreak in a nursing facility in Japan	Chong, Yong; Tani, Naoki; Ikematsu, Hideyuki; Terazawa, Nobuto; Nakashima, Hitoshi; Shimono, Nobuyuki; Akashi, Koichi; Tanaka, Yosuke			BACKGROUND: The Pandemic of coronavirus disease (COVID-19), caused by severe acute respiratory syndrome coronavirus 2 (SARS-CoV-2), has critically impacted the spread of infection within nursing facilities. We evaluated the usefulness of genetic and serological tests conducted during a COVID-19 outbreak in a nursing facility in Japan. METHODS: After the first identification of SARS-CoV-2 infectio…	2021		BMC Infect Dis	21	1	263-263		10.1186/s12879-021-05972-5	1774	Chong 2021
	#3722	Genome-wide analysis of SARS-CoV-2 in VietnamGenome-wide analysis of SARS-CoV-2 strains circulating in Vietnam: understanding the nature of the epidemic and role of the D614G mutation	Dao, M. H.; Phan, L. T.; Cao, T. M.; Luong, Q. C.; Pham, H. T. T.; Vu, N. H. P.; Khuu, N. V.; Nguyen, T. V.; Nguyen, L. T.; Nguyen, H. T.; Nguyen, A. H.; Huynh, L. K. T.; Huynh, T. P.; Nguyen, Q. H.; Truong, H. C.; Nguyen, H. M.; Trinh, T. X.; Nguyen, D. T.; Nguyen, T. B.; Do, H. T.; Pham, Q. D.			Genome-wide analysis of SARS-CoV-2 strains is essential to better understand infectivity and virulence and to track COVID-19 cases and outbreaks. We performed whole genome sequencing of 27 SARS-CoV-2 strains isolated between January, 2020 and April 2020. A total of 54 mutations in different genomic regions was found. The D614G mutation, first detected in March 2020, was identified in 18 strains a…	2021		Journal of medical virology					10.1002/jmv.27103	8589	Dao 2021	Emily Gurley (2021-10-19 04:14:47)(Screen): duplicate;
Y	#3723	Genome-wide analysis of SARS-CoV-2 strains circulating in Vietnam: Understanding the nature of the epidemic and role of the D614G mutation	Dao, M. H.; Cao, T. M.; Pham, H. T. T.; Vu, N. H. P.; Nguyen, L. T.; Nguyen, H. T.; Nguyen, A. H.; Huynh, L. K. T.; Huynh, T. P.; Nguyen, Q. H.; Nguyen, T. V.; Phan, L. T.; Luong, Q. C.; Khuu, N. V.; Truong, H. C.; Nguyen, H. M.; Trinh, T. X.; Nguyen, D. T.; Nguyen, T. B.; Do, H. T.; Pham, Q. D.	True duplicate for #3722			2021		J. Med. Virol.					10.1002/jmv.27103	7356	Dao 2021
	#3729	Genomic and healthcare dynamics of nosocomial SARS-CoV-2 transmission	Ellingford, Jamie M.; George, Ryan; McDermott, John H.; Ahmad, Shazaad; Edgerley, Jonathan J.; Gokhale, David; Newman, William G.; Ball, Stephen; Machin, Nicholas; Black, Graeme Cm			Understanding the effectiveness of infection control methods in reducing and preventing SARS-CoV-2 transmission in healthcare settings is of high importance. We sequenced SARS-CoV-2 genomes for patients and healthcare workers (HCWs) across multiple geographically distinct UK hospitals, obtaining 173 high-quality SARS-CoV-2 genomes. We integrated patient movement and staff location data into the a…	2021		eLife (Cambridge)	10				10.7554/eLife.65453	1754	Ellingford 2021
	#3734	Genomic epidemiology and transmission dynamics of SARS-CoV-2 in congregate healthcare facilities in Santa Clara County, California	MacCannell, Tara; Batson, Joshua; Bonin, Brandon; Kc, Astha; Quenelle, Rebecca; Strong, Betsy; Lin, Wen; Rudman, Sarah L.; Dynerman, David; Ayscue, Patrick; Han, George; Kistler, Amy; Villarino, Elsa			BACKGROUND: Outbreaks of SARS-CoV-2 in long term care facilities (LTCFs) cause significant morbidity and mortality. Mapping viral transmission within and between by combining genomic sequencing with epidemiologic investigations enables targeting infection control interventions. METHODS: We conducted weekly surveillance of residents and staff in LTCFs in Santa Clara County, CA with at least one co…	2021		Clin. infect. dis					10.1093/cid/ciab553	354	MacCannell 2021
	#3735	Genomic epidemiology of COVID-19 in care homes in the east of England	Hamilton, William L.; Tonkin-Hill, Gerry; Smith, Emily R.; Aggarwal, Dinesh; Houldcroft, Charlotte J.; Warne, Ben; Meredith, Luke W.; Hosmillo, Myra; Jahun, Aminu S.; Curran, Martin D.; Parmar, Surendra; Caller, Laura G.; Caddy, Sarah L.; Khokhar, Fahad A.; Yakovleva, Anna; Hall, Grant; Feltwell, Theresa; Pinckert, Malte L.; Georgana, Iliana; Chaudhry, Yasmin; Brown, Colin S.; GonÃ§alves, Sonia; …			COVID-19 poses a major challenge to care homes, as SARS-CoV-2 is readily transmitted and causes disproportionately severe disease in older people. Here, 1167 residents from 337 care homes were identified from a dataset of 6600 COVID-19 cases from the East of England. Older age and being a care home resident were associated with increased mortality. SARS-CoV-2 genomes were available for 700 reside…	2021		eLife (Cambridge)	10				10.7554/eLife.64618	1919	Hamilton 2021
	#3737	Genomic epidemiology of SARS-CoV-2 in a UK university identifies dynamics of transmission	Aggarwal, D.; Warne, B.; Jahun, A.; Hamilton, W.; Fieldman, T.; Plessis, L.; Hill, V.; Blane, B.; Watkins, E.; Wright, E.; Hall, G.; Ludden, C.; Myers, R.; Hosmillo, M.; Goodfellow, Y.; Pinckert, M.; Georgana, I.; Izuagbe, R.; Leek, D.; Nsonwu, O.; Hughes, G.; Packer, S.; Page, A.; Metaxaki, M.; Fuller, S.; Weale, G.; Holgate, J.; Howes, R.; McFarlane, D.; Dougan, G.; Pybus, O.; De Angelis, D.; M…			Understanding the drivers for spread of SARS-CoV-2 in higher education settings is important to limit transmission between students, and onward spread into at-risk populations. In this study, we prospectively sequenced 482 SARS-CoV-2 isolates derived from asymptomatic student screening and symptomatic testing of students and staff at the University of Cambridge from 5 October to 6 December 2020. …	2021		ResearchSquare					10.21203/rs.3.rs-520627/v1	7470	Aggarwal 2021
	#3745	Genomic epidemiology of superspreading events in Austria reveals mutational dynamics and transmission properties of SARS-CoV-2	Popa, Alexandra; Genger, Jakob-Wendelin; Nicholson, Michael D.; Penz, Thomas; Schmid, Daniela; Aberle, Stephan W.; Agerer, Benedikt; Lercher, Alexander; Endler, Lukas; ColaÃ§o, Henrique; Smyth, Mark; Schuster, Michael; Grau, Miguel L.; MartÃ­nez-JimÃ©nez, Francisco; Pich, Oriol; Borena, Wegene; Pawelka, Erich; Keszei, Zsofia; Senekowitsch, Martin; Laine, Jan; Aberle, Judith H.; Redlberger-Fritz, …			Superspreading events shaped the coronavirus disease 2019 (COVID-19) pandemic, and their rapid identification and containment are essential for disease control. Here, we provide a national-scale analysis of severe acute respiratory syndrome coronavirus 2 (SARS-CoV-2) superspreading during the first wave of infections in Austria, a country that played a major role in initial virus transmissions in…	2020		Sci. transl. med	12	573			10.1126/scitranslmed.abe2555	3146	Popa 2020
	#3746	Genomic epidemiology reveals multiple introductions and spread of SARS-CoV-2 in the Indian state of Karnataka	Chitra, Pattabiraman; Farhat, Habib; Harsha, P. K.; Risha, Rasheed; Vijayalakshmi, Reddy; Prameela, Dinesh; Tina, Damodar; Nakka Vijay Kiran, Reddy; Kiran, Hosallimath; Anson, K. George; Banerjee, John; Amrita, Pattanaik; Narendra, Kumar; Reeta, S. Mani; Manjunatha, M. Venkataswamy; Shafeeq, K. Shahul Hameed; Prakash Kumar, B. G.; Anita, Desai; Ravi, Vasanthapuram			Karnataka, a state in south India, reported its first case of Severe Acute Respiratory Syndrome Coronavirus 2 (SARS-CoV-2) on March 8, 2020, more than a month after the first case was reported in India. We used a combination of contact tracing and genomic epidemiology to trace the spread of SARS-CoV-2 in the state up until May 21, 2020 (1578 cases). We obtained 47 full genomes of SARS-CoV-2 which…	2020		medRxiv					10.1101/2020.07.10.20150045	7523	Chitra 2020
	#3748	Genomic epidemiology reveals transmission patterns and dynamics of SARS-CoV-2 in Aotearoa New Zealand	Geoghegan, Jemma L.; Ren, Xiaoyun; Storey, Matthew; Hadfield, James; Jelley, Lauren; Jefferies, Sarah; Sherwood, Jill; Paine, Shevaun; Huang, Sue; Douglas, Jordan; Mendes, FÃ¡bio K.; Sporle, Andrew; Baker, Michael G.; Murdoch, David R.; French, Nigel; Simpson, Colin R.; Welch, David; Drummond, Alexei J.; Holmes, Edward C.; DuchÃªne, SebastiÃ¡n; de Ligt, Joep			New Zealand, a geographically remote Pacific island with easily sealable borders, implemented a nationwide &#039;lockdown&#039; of all non-essential services to curb the spread of COVID-19. Here, we generate 649 SARS-CoV-2 genome sequences from infected patients in New Zealand with samples collected during the &#039;first wave&#039;, representing 56% of all confirmed cases in this time period. De…	2020		Nat Commun	11	1	6351-6351		10.1038/s41467-020-20235-8	2924	Geoghegan 2020
Y	#3753	Genomic Investigation of the Coronavirus Disease-2019 Outbreak in the Republic of Korea	Kim, J.; Park, S.; Lee, D.; Park, Y.; Gwack, J.; Kim, M.; Song, D.; Jeong, S.; Chung, Y.; Yoo, C.; Lee, H.; Han, M.	Preprint duplicate for #3754		The South Korean government effectively contained the coronavirus disease-2019 (COVID-19) outbreak primarily associated with a religious group. We conducted SARS-CoV-2 whole genome sequencing of 66 cases to investigate connections among the initial South Korean cases and the religious group outbreak. We assessed the accuracy of genomic investigation by comparing the whole genome sequences with co…	2020		ResearchSquare					10.21203/rs.3.rs-65856/v2	8280	Kim 2020	EmmaY Yu (2021-10-20 03:31:35)(Screen): 'Five transmission clusters were estimated among the 15 initial cases. The six close-contact cases and two potential exposure pairs identified by contact tracing';
	#3754	Genomic investigation of the coronavirus disease-2019 outbreak in the Republic of Korea	Kim, Jeong-Min; Park, Sung Yong; Lee, Daesang; Kim, Jun-Sub; Park, Youngjoon; Gwack, Jin; Kim, Mi Young; Song, Dong Hyun; Jeong, Seong Tae; Chung, Yoon-Seok; Yoo, Cheon Kwon; Lee, Ha Youn; Han, Myung-Guk			The South Korean government effectively contained the coronavirus disease-2019 (COVID-19) outbreak primarily associated with a religious group. We conducted SARS-CoV-2 whole genome sequencing of 66 cases to investigate connections among the initial South Korean cases and the religious group outbreak. We assessed the accuracy of genomic investigation by comparing the whole genome sequences with co…	2021		Sci Rep	11	1	6009-6009		10.1038/s41598-021-85623-6	1761	Kim 2021
	#3776	Geospatial Analysis of Age-specific SARS-CoV-2 Transmission Patterns in Households, Korea	Yi, Seonju; Kim, Young Man; Choe, Young June; Ahn, Seonhee; Han, Sohee; Park, Young Joon			We constructed an age-to-age infection matrix to characterize the household transmission pattern of coronavirus disease 2019 (COVID-19) in Korea. Among 4,048 household clusters, within-age group infection dominated the overall household transmissions. Transmission of severe acute respiratory syndrome coronavirus 2 was more common from adults to children than from children to adults.	2021		J Korean Med Sci	36	8	e63-e63		10.3346/jkms.2021.36.e63	1923	Yi 2021
	#3785	Gestion dâ€™un cluster de COVID-19Â : expÃ©rience dâ€™un CH	Tolsma, V.; Macheda, G.; Gheno, G.; Petitprez, H.; Jean, A.; Humbert, B.; Peigne, C.; Saligari, E.; Forestier, E.; Vitrat, V.			Introduction Dans le contexte dâ€™infections Ã COVID-19Â en Chine depuis dÃ©cembre 2019, nous avons crÃ©Ã© une procÃ©dure de prÃ©lÃ¨vement et de prise en charge des cas possibles. La nuit du 6Â au 7Â fÃ©vrier, le SAMU dÃ©clenche une alerte pour 2Â patients, en contact avec un cas confirmÃ© COVID-19Â dans les 14jours prÃ©cÃ©dents et consultant pour une infection respiratoire haute. MatÃ©riels et m…	2020		MÃ©decine et Maladies Infectieuses	50	6, Supplement	S73-S73		10.1016/j.medmal.2020.06.143	4156	Tolsma 2020	Emma Sacks (2021-10-19 00:37:31)(Screen): mostly about policy/management of a cluster, but tests family members and includes positivity rates;
Y	#3815	Global strategies and effectiveness for COVID-19 prevention through contact tracing, screening, quarantine, and isolation: a systematic review	Girum, Tadele; Lentiro, Kifle; Geremew, Mulugeta; Migora, Biru; Shewamare, Sisay	Review		BACKGROUND: COVID-19 is an emerging disease caused by highly contagious virus called SARS-CoV-2. It caused an extensive health and economic burden around the globe. There is no proven effective treatment yet, except certain preventive mechanisms. Some studies assessing the effects of different preventive strategies have been published. However, there is no conclusive evidence. Therefore, this stu…	2020		Trop Med Health	48	1	91-91		10.1186/s41182-020-00285-w	2971	Girum 2020		Systematic Review
	#3849	Halting a SARS-CoV-2 outbreak in a US Veterans Affairs nursing home	Psevdos, George; Papamanoli, Aikaterini; Barrett, Nancy; Bailey, Lisa; Thorne, Monique; Ford, Florence; Lobo, Zeena			A Veterans Affairs long term care facility on Long Island New York was confronted with a COVID-19 outbreak in late March to Mid-April 2020. Faced with a dwindling supply of PPE, the Infection Control team distributed supplies saved for a possible Ebola outbreak. A COVID unit was created within the nursing home facilitating the geographic isolation of cases; universal testing of residents and empl…	2021		Am J Infect Control	49	1	115-119		10.1016/j.ajic.2020.10.022	3361	Psevdos 2021
	#387	Assessing the spreading potential of an undetected case of COVID-19 in orthopaedic surgery	Schneider, K. N.; Correa-MartÃ­nez, C. L.; Gosheger, G.; Rickert, C.; Schorn, D.; Mellmann, A.; Schwierzeck, V.; Kampmeier, S.			BACKGROUND: With the novel coronavirus-induced disease (COVID-19), there is the fear of nosocomial infections and severe acute respiratory syndrome coronavirus 2 (SARS-CoV-2) transmissions to healthcare workers (HCW). We report the case of a 64-year-old male patient who underwent explantation of a shoulder prosthesis due to a periprosthetic infection. He was tested SARS-CoV-2 positive 7Â days aft…	2021		Arch Orthop Trauma Surg	141	7	1131-1137		10.1007/s00402-020-03516-1	5001	Schneider 2021
	#3874	Health Care Workers and Patients as Trojan Horses: a COVID19 ward outbreak	Asad, H.; Johnston, C.; Blyth, I.; Holborow, A.; Bone, A.; Porter, L.; Tidswell, P.; Healy, B.			Background: Transmission in healthcare settings can result in significant infections in healthcare workers and patients. Understanding infection dynamics has important implications for methods employed in hospitals to prevent nosocomial transmission events. Methods: In this case series report we describe a cluster of COVID-19 (Coronavirus disease 2019) in a tertiary care university hospital, in t…	2020		Infection Prevention in Practice	2	3			10.1016/j.infpip.2020.100073	9725	Asad 2020
	#389	Assessment of a COVID-19 Control Plan on an Urban University Campus During a Second Wave of the Pandemic	Hamer, Davidson H.; White, Laura F.; Jenkins, Helen E.; Gill, Christopher J.; Landsberg, Hannah E.; Klapperich, Catherine; Bulekova, Katia; Platt, Judy; Decarie, Linette; Gilmore, Wayne; Pilkington, Megan; MacDowell, Trevor L.; Faria, Mark A.; Densmore, Douglas; Landaverde, Lena; Li, Wenrui; Rose, Tom; Burgay, Stephen P.; Miller, Candice; Doucette-Stamm, Lynn; Lockard, Kelly; Elmore, Kenneth; Sch…			Importance: The COVID-19 pandemic has severely disrupted US educational institutions. Given potential adverse financial and psychosocial effects of campus closures, many institutions developed strategies to reopen campuses in the fall 2020 semester despite the ongoing threat of COVID-19. However, many institutions opted to have limited campus reopening to minimize potential risk of spread of SARS…	2021		JAMA Netw Open	4	6	e2116425-e2116425		10.1001/jamanetworkopen.2021.16425	690	Hamer 2021
	#3910	Healthcare workers acquired COVID-19 disease from patients? An investigation by phylogenomics	Chun-Wai Wong, R.; Lee, M. K.; Kit-Hang Siu, G.; Lee, L. K.; Siu-Lun Leung, J.; Chi-Man Leung, E.; Iok-Ieng Ho, Y.; Wai-Man Lai, R.			The increasing number of Coronavirus disease 2019 (COVID-19) cases in the community has posed a significant epidemic pressure to the healthcare settings. When healthcare workers (HCWs) acquire COVID-19, contact tracing and epidemiological investigation might not be adequate for determining the source of transmission. Here, we report a phylogenetic investigation involving two infected HCWs and nin…	2021		The Journal of hospital infection					10.1016/j.jhin.2021.05.017	8405	Chun-WaiWong 2021	EmmaY Yu (2021-10-17 07:13:10)(Screen): zero transmission;
	#3912	Healthcare workers as a sentinel surveillance population in the early phase of the COVID-19 pandemic	Venkatachalam, Indumathi; Conceicao, Edwin Philip; Aung, May Kyawt; How, Molly Kue Bien; Wee, Liang En; Sim, Jean Xiang Ying; Tan, Ban Hock; Ling, Moi Lin			INTRODUCTION: Healthcare workers (HCWs) are a critical resource in the effort to control the COVID-19 pandemic. They are also a sentinel surveillance population whose clinical status reflects the effectiveness of the hospital&#039;s infection prevention measures in the pandemic. METHODS: This was a retrospective cohort study conducted in Singapore General Hospital (SGH), a 1,822-bed tertiary hosp…	2021		Singap. med. j					10.11622/smedj.2021083	703	Venkatachalam 2021
	#3919	Hemodialysis with Cohort Isolation to Prevent Secondary Transmission during a COVID-19 Outbreak in Korea	Cho, Jang-Hee; Kang, Seok Hui; Park, Hayne Cho; Kim, Dong Ki; Lee, Sang-Ho; Do, Jun Young; Park, Jong Won; Kim, Seong Nam; Kim, Myeong Seong; Jin, Kyubok; Kang, Gun Woo; Park, Sun-Hee; Kim, Yong-Lim; Lee, Young-Ki			BACKGROUND: Health care-associated infections during previous coronavirus epidemics involving severe acute respiratory syndrome and Middle East respiratory syndrome resulted from human-to-human transmission in hemodialysis (HD) facilities. The effect of a strategy of HD with cohort isolation-separate dialysis sessions for close contacts of patients with confirmed coronavirus disease 2019 (COVID-1…	2020		J Am Soc Nephrol	31	7	1398-1408		10.1681/ASN.2020040461	5104	Cho 2020
	#3938	High attack rates of SARS-CoV-2 infection through household-transmission: a prospective study	Kanika, Kuwelker; Fan, Zhou; Bjoern, Blomberg; Sarah, Lartey; Karl Albert, Brokstad; Mai Chi, Trieu; Anders, Madsen; Florian, Krammer; Kristin Greve Isdahl, Mohn; Camilla, Toendel; Dagrunn Waag, Linchausen; Rebecca Jane, Cox; Nina, Langeland			BackgroundHousehold attack rates of SARS-CoV-2 ranging from 7% to 38% have been reported, using reverse transcription polymerase chain reaction (RT-PCR) of respiratory samples. Lower attack rates were described in children, but the importance of age in household transmission dynamics remains to be clarified. MethodsDuring the first month of the outbreak, we enrolled 112 households (291 participan…	2020								3364	Kanika 2020
	#394	Assessment of contact tracing for COVID-19 among people experiencing homelessness, Salt Lake County Health Department, March-May 2020	Fields, Victoria L.; Kiphibane, Tair; Eason, Jeffrey T.; Hafoka, Siosaia F.; Lopez, Adriana S.; Schwartz, Amy; Henry, Ankita; Tran, Cuc H.; Tate, Jacqueline E.; Kirking, Hannah L.; Laws, Rebecca L.; Venkatappa, Thara; Mosites, Emily; Montgomery, Martha P.			PURPOSE: Contact tracing is intended to reduce the spread of coronavirus disease 2019 (COVID-19), but it is difficult to conduct among people who live in congregate settings, including people experiencing homelessness (PEH). This analysis compares person-based contact tracing among two populations in Salt Lake County, Utah, from March-May 2020. METHODS: All laboratory-confirmed positive cases amo…	2021		Ann Epidemiol	59		50-55		10.1016/j.annepidem.2021.04.002	1344	Fields 2021	EmmaY Yu (2021-10-15 03:41:19)(Screen): "contacts per case (0.3)";
	#3942	High COVID-19 Attack Rate Among Attendees at Events at a Church - Arkansas, March 2020	James, Allison; Eagle, Lesli; Phillips, Cassandra; Hedges, D. Stephen; Bodenhamer, Cathie; Brown, Robin; Wheeler, J. Gary; Kirking, Hannah			On March 16, 2020, the day that national social distancing guidelines were released (1), the Arkansas Department of Health (ADH) was notified of two cases of coronavirus disease 2019 (COVID-19) from a rural county of approximately 25,000 persons; these cases were the first identified in this county. The two cases occurred in a husband and wife; the husband is the pastor at a local church (church …	2020		MMWR Morb Mortal Wkly Rep	69	20	632-635		10.15585/mmwr.mm6920e2	5296	James 2020
	#3943	High COVID-19 attack rate among attendees of wedding events in Bali, Indonesia, March 2020	Ravindran, B.; Hogarth, F.; Williamson, K.; Wright, R.; Kirk, M.; Dalton, C.			Background: Large gatherings are associated with the spread of coronavirus 2019 disease (COVID-19);however, transmission dynamics are not well understood. We investigated a cluster of COVID-19 cases in returning Australian residents who attended wedding events in Bali, Indonesia, during 15-21 March 2020. Attendees participated in various social events and were in close proximity, providing multip…	2020		Communicable Diseases Intelligence	44	20			10.33321/cdi.2020.44.76)Epub16/9/2020	2053	Ravindran 2020
	#3946	High impact of COVID-19 outbreak in a nursing home in the Nouvelle-Aquitaine region, France, March to April 2020	Bernadou, A.; Bouges, S.; Catroux, M.; Rigaux, J. C.; Laland, C.; LevÃªque, N.; Noury, U.; Larrieu, S.; Acef, S.; Habold, D.; Cazenave-Roblot, F.; Filleul, L.			BACKGROUND: Elderly people in nursing homes are particularly vulnerable to COVID-19 due to their age, the presence of comorbidities, and community living. On March 14, 2020, at the beginning of the first epidemic wave of COVID-19 in France, a cluster was reported in a nursing home in the Nouvelle-Aquitaine region. We monitored the outbreak as well as the infection prevention and control (IPC) mea…	2021		BMC Infect Dis	21	1	198-198		10.1186/s12879-021-05890-6	2025	Bernadou 2021
	#3949	The high prevalence of asymptomatic SARS-CoV-2 infection reveals the silent spread of COVID-19	Almadhi, M. A.; Abdulrahman, A.; Sharaf, S. A.; AlSaad, D.; Stevenson, N. J.; Atkin, S. L.; AlQahtani, M. M.			Purpose: The COVID-19 pandemic has led to over 92 million cases and 1.9 million deaths worldwide since its outbreak. Public health responses have focused on identifying symptomatic individuals to halt spread. However, evidence is accruing that asymptomatic individuals are infectious and contributing to this global pandemic. Methods: Observational data of 320 index cases and their 1289 positive co…	2021		International Journal of Infectious Diseases	105		656-661		10.1016/j.ijid.2021.02.100	9030	Almadhi 2021
	#3951	High proportion of asymptomatic and presymptomatic COVID-19 infections in air passengers to Brunei	Wong, Justin; Abdul Aziz, Anita B. Z.; Chaw, Liling; Mahamud, Abdirahman; Griffith, Matthew M.; Lo, Ying-Ru; Naing, Lin				2020		J. travel med	27	5			10.1093/jtm/taaa066	4036	Wong 2020
	#3954	High SARS-CoV-2 antibody prevalence among healthcare workers exposed to COVID-19 patients	Chen, Yuxin; Tong, Xin; Wang, Jian; Huang, Weijin; Yin, Shengxia; Huang, Rui; Yang, Hailong; Chen, Yong; Huang, Aijun; Liu, Yong; Chen, Yan; Yuan, Ling; Yan, Xiaomin; Shen, Han; Wu, Chao			The seroprevalence of severe acute respiratory syndrome coronavirus 2 (SARS-CoV-2) was examined among 105 healthcare workers (HCWs) exposed to four patients who were laboratory confirmed with coronavirus disease 2019 (COVID-19), the disease caused by SARS-CoV-2 infection. These HCWs were immediately under quarantine for 14 days as soon as they were identified as close contacts. The nasopharyngeal…	2020		J Infect	81	3	420-426		10.1016/j.jinf.2020.05.067	5061	Chen 2020
	#3955	High SARS-CoV-2 Attack Rate Following Exposure at a Choir Practice - Skagit County, Washington, March 2020	Hamner, Lea; Dubbel, Polly; Capron, Ian; Ross, Andy; Jordan, Amber; Lee, Jaxon; Lynn, Joanne; Ball, Amelia; Narwal, Simranjit; Russell, Sam; Patrick, Dale; Leibrand, Howard			On March 17, 2020, a member of a Skagit County, Washington, choir informed Skagit County Public Health (SCPH) that several members of the 122-member choir had become ill. Three persons, two from Skagit County and one from another area, had test results positive for SARS-CoV-2, the virus that causes coronavirus disease 2019 (COVID-19). Another 25 persons had compatible symptoms. SCPH obtained the …	2020		MMWR Morb Mortal Wkly Rep	69	19	606-610		10.15585/mmwr.mm6919e6	5421	Hamner 2020
	#3956	High secondary attack rate and persistence of SARS-CoV-2 antibodies in household transmission study participants, Finland 2020	Timothee, Dub; Hanna, Nohynek; Lotta, Hagberg; Oona, Liedes; Anu, Haveri; Camilla, Virta; Anna, Solastie; Saimi, Vara; Nina, Ekstrom; Pamela, Osterlund; Katja, Lind; Hanna, Valtonen; Heidi, Hemmila; Niina, Ikonen; Timo, J. Lukkarinen; Arto, A. Palmu; Merit, Melin			BackgroundHousehold transmission studies offer the opportunity to assess both secondary attack rate and persistence of SARS-CoV-2 antibodies over time. MethodsWe invited confirmed COVID-19 cases and their household members to attend up to four household visits with collection of nasopharyngeal and serum samples over 28 days after index case onset. We calculated secondary attack rates (SAR) based …	2021								447	Timothee 2021
	#3959	High variability in transmission of SARS-CoV-2 within households and implications for control	Damon, J. A. Toth; Alexander, B. Beams; Lindsay, T. Keegan; Yue, Zhang; Tom, Greene; Brian, Orleans; Nathan, Seegert; Adam, Looney; Stephen, C. Alder; Matthew, H. Samore			BackgroundSevere acute respiratory syndrome coronavirus 2 (SARS-CoV-2) poses a high risk of transmission in close-contact indoor settings, which may include households. Prior studies have found a wide range of household secondary attack rates and may contain biases due to simplifying assumptions about transmission variability and test accuracy. MethodsWe compiled serological SARS-CoV-2 antibody t…	2021								2396	Damon 2021
	#397	Assessment of Day-7 Postexposure Testing of Asymptomatic Contacts of COVID-19 Patients to Evaluate Early Release from Quarantine - Vermont, May-November 2020	Jones, Amanda; Fialkowski, Veronica; Prinzing, Lauren; Trites, Jeffrey; Kelso, Patsy; Levine, Mark			On May 8, 2020, the Vermont Department of Health (VDH) issued a Health Update* recommending shortening the duration of quarantine for persons exposed to SARS-CoV-2, the virus that causes coronavirus disease 2019 (COVID-19). Exposed persons who were in quarantine could be tested by polymerase chain reaction (PCR) on or after quarantine day 7. Those who had remained asymptomatic throughout quaranti…	2021		MMWR Morb Mortal Wkly Rep	70	1	2021-12-13		10.15585/mmwr.mm7001a3	2361	Jones 2021
	#3990	Hospital based contact tracing of COVID-19 patients and health care workers and risk stratification of exposed health care workers during the COVID-19 Pandemic in Eastern India	Durgesh Prasad, Sahoo; Arvind Kumar, Singh; Dinesh Prasad, Sahu; Somen Kumar, Pradhan; Binod Kumar, Patro; Gitanjali, Batmanabane; Baijayantimala, Mishra; Bijayini, Behera; Ambarish, Dash; Dora, G. Susmita; Anand, L.; Azhar, S. M.; Jyolsna, Nair; Sasmita, Panigrahi; Akshaya, R.; Bimal Kumar, sahoo; Subhakanta, Sahu; Suchismita, Sahoo			IntroductionContact tracing and subsequent quarantining of Health Care Workers (HCWs) is essential to minimize further transmission of COVID-19 infection. In this study, we have reported the yield of Contact Tracing of COVID-19 Patients and HCWs and risk stratification of exposed HCWs. MethodologyThis is a secondary analysis of routine data collected for contact tracing from 19th March to 31st Au…	2020								3363	DurgeshPrasad 2020
	#3992	A hospital cluster of COVID-19 associated with a SARS-CoV-2 superspreading event	Huang, Po-Yen; Wu, Ting-Shu; Cheng, Chun-Wen; Chen, Chih-Jung; Huang, Chung-Guei; Tsao, Kuo-Chien; Lin, Chun-Sui; Chung, Ting-Ying; Lai, Chi-Chun; Yang, Cheng-Ta; Chen, Yi-Ching; Chiu, Cheng-Hsun			BACKGROUND/PURPOSE: Superspreading events (SSEs) are pivotal in the spread of SARS-CoV-2. This study aimed to investigate an SSE of COVID-19 in a hospital and explore the transmission dynamics and heterogeneity of SSE. METHODS: We performed contact tracing for all close contacts in a cluster. We did nasopharyngeal or throat swabbing for SARS-CoV-2 by real-time RT-PCR. Environmental survey was per…	2021		J. microbiol. immunol. infect.					10.1016/j.jmii.2021.07.006	337	Huang 2021
	#3994	[Hospital inhouse contact tracing-significant impact to patient care during the coronavirus pandemic]	Quacken, Florian; Greiffendorf, Ingo; Ropertz, Susanne; Peters, David; Bergrath, Sebastian; Aretz, Sabine; Lahm, Andreas; Pesch, Alexander; Wimmer-Dahmen, Marie-Luise; Graeven, Ullrich			BACKGROUND: As part of the SARS-CoVÂ­2 pandemic, the district of Heinsberg developed into an infectiological epicentre for Germany in February 2020. Our hospital, which is located in the immediate vicinity, reacted very quickly in addition to adapting patient care by implementing an organizational structure for recording SARS-CoV-2-positive employees, patients and their contact persons. OBJECTIVE…	2021		Bundesgesundheitsblatt Gesundheitsforschung Gesundheitsschutz	64	6	755-762		10.1007/s00103-021-03330-z	849	Quacken 2021
	#3998	A Hospital Superspreading Event of COVID-19-Qingdao City, Shandong Province, China, 2020	Xin, H. L.; Liang, J. W.; Jiang, F. C.				2020		China Cdc Weekly	2	34	655-657		10.46234/ccdcw2020.162	222	Xin 2020
Y	#4002	A hospital-related outbreak of SARS-CoV-2 associated with a novel variant Cal.20C (B.1.429) in Taiwan: transmission potential and outbreak containment under intensified contact tracing, January-February 2021	Akhmetzhanov, A. R.; Jung, S. M.; Cheng, H. Y.; Thompson, R. N.	True duplicate for #4003		OBJECTIVES: A hospital-related cluster of 22 COVID-19 cases occurred in Taiwan in January-February 2021. Rigorous control measures were introduced and could only be relaxed once the outbreak was declared over. Each day after the apparent outbreak end, we estimated the risk of future cases occurring, to inform decision-making. METHODS: Probabilistic transmission networks were reconstructed and tra…	2021		International journal of infectious diseases : IJID : official publication of the International Society for Infectious Diseases					10.1016/j.ijid.2021.06.028	8032	Akhmetzhanov 2021
	#4003	A hospital-related outbreak of SARS-CoV-2 associated with variant Epsilon (B.1.429) in Taiwan: transmission potential and outbreak containment under intensified contact tracing, January-February 2021	Akhmetzhanov, Andrei R.; Jung, Sung-Mok; Cheng, Hao-Yuan; Thompson, Robin N.			OBJECTIVES: A hospital-related cluster of 22 cases of coronavirus disease 2019 (COVID-19) occurred in Taiwan in January-February 2021. Rigorous control measures were introduced and could only be relaxed once the outbreak was declared over. Each day after the apparent outbreak end, we estimated the risk of future cases occurring in order to inform decision-making. METHODS: Probabilistic transmissi…	2021		Int J Infect Dis	110		15-20		10.1016/j.ijid.2021.06.028	319	Akhmetzhanov 2021
	#4009	Household Clustering of SARS-CoV-2 in Community Settings: A Study from Rural Ecuador	Del Brutto, Oscar H.; Costa, Aldo F.; Mera, Robertino M.; Recalde, Bettsy Y.; Bustos, Javier A.; GarcÃ­a, HÃ©ctor H.			The SARS-CoV-2 pandemic is now expanding into the developing world with devastating consequences. Departing from a population-based study in rural Ecuador where all adult individuals (aged 40 years or older) were tested for SARS-CoV-2 IgG and IgM antibodies, we expanded it to include a house-based case-control component assessing in-house clustering and other variables potentially associated with…	2020		Am J Trop Med Hyg	103	3	1207-1210		10.4269/ajtmh.20-0688	4345	DelBrutto 2020
	#4010	Household clustering of SARS-CoV-2 variant of concern B.1.1.7 (VOC-202012-01) in England	Chudasama, D. Y.; Flannagan, J.; Collin, S. M.; Charlett, A.; Twohig, K. A.; Lamagni, T.; Dabrera, G.				2021		J Infect	83	1	e26-e28	33933529	10.1016/j.jinf.2021.04.029	6399	Chudasama 2021
	#4013	Household SARS-CoV-2 transmission and children: a network prospective study	Soriano-Arandes, Antoni; Gatell, Anna; Serrano, Pepe; Biosca, Mireia; Campillo, Ferran; Capdevila, Ramon; FÃ brega, Anna; Lobato, Zulema; LÃ³pez, NÃºria; Moreno, Ana MÂª; Poblet, Miriam; Riera-Bosch, Maria Teresa; Rius, Neus; Ruiz, Montserrat; SÃ¡nchez, Almudena; ValldepÃ©rez, Cinta; VilÃ , MÃ²nica; Pineda, ValentÃ­; Lazcano, Uxue; DÃ­az, Yesika; Reyes-UrueÃ±a, Juliana; Soler-PalacÃ­n, Pere			BACKGROUND: The role of children in household transmission of severe acute respiratory syndrome coronavirus 2 (SARS-CoV-2) remains uncertain. Here, we describe the epidemiological and clinical characteristics of children with COVID-19 in Catalonia (Spain) and investigate the dynamics of household transmission. METHODS: Prospective, observational, multicenter study performed during summer and scho…	2021		Clin. infect. dis					10.1093/cid/ciab228	1799	Soriano-Arandes 2021
Y	#4014	Household Secondary Attack Rate of COVID-19 and Associated Determinants	Jing, Q. L.; Liu, M. J.; Yuan, J.; Zhang, Z. B.; Zhang, A. R.; Dean, N. E.; Luo, L.; Ma, M.; Longini, I.; Kenah, E.; Lu, Y.; Ma, Y.; Jalali, N.; Fang, L. Q.; Yang, Z. C.; Yang, Y.	Preprint duplicate for #4015		BACKGROUND: As of April 2, 2020, the global reported number of COVID-19 cases has crossed over 1 million with more than 55,000 deaths. The household transmissibility of SARS-CoV-2, the causative pathogen, remains elusive. METHODS: Based on a comprehensive contact-tracing dataset from Guangzhou, we estimated both the population-level effective reproductive number and individual-level secondary att…	2020		medRxiv				32511590	10.1101/2020.04.11.20056010	6860	Jing 2020	https://www.medrxiv.org/content/10.1101/2020.04.11.20056010v1
	#4015	Household secondary attack rate of COVID-19 and associated determinants in Guangzhou, China: a retrospective cohort study	Jing, Qin-Long; Liu, Ming-Jin; Zhang, Zhou-Bin; Fang, Li-Qun; Yuan, Jun; Zhang, An-Ran; Dean, Natalie E.; Luo, Lei; Ma, Meng-Meng; Longini, Ira; Kenah, Eben; Lu, Ying; Ma, Yu; Jalali, Neda; Yang, Zhi-Cong; Yang, Yang			BACKGROUND: As of June 8, 2020, the global reported number of COVID-19 cases had reached more than 7 million with over 400Ã¢Â€Âˆ000 deaths. The household transmissibility of the causative pathogen, severe acute respiratory syndrome coronavirus 2 (SARS-CoV-2), remains unclear. We aimed to estimate the secondary attack rate of SARS-CoV-2 among household and non-household close contacts in Guangzhou…	2020		Lancet Infect Dis	20	10	1141-1150		10.1016/S1473-3099(20)30471-0	4910	Jing 2020
	#4016	Household transmission but without the community-acquired outbreak of COVID-19 in Taiwan	Hsu, Chen-Yang; Wang, Jann-Tay; Huang, Kuo-Chin; Fan, Antoria Chiao-Hsin; Yeh, Yen-Po; Chen, Sam Li-Sheng			BACKGROUND: Household transmission is responsible for the subsequent outbreak of community-acquired COVID-19. The aim of this study was to elucidate the household transmission mode and to further estimate effective and basic reproductive number with and without non-pharmaceutical interventions (NPIs). METHODS: A total of 26 households with 39 family clusters between January, 2020 and February, 20…	2021		J Formos Med Assoc	120 Suppl 1		S38-S45		10.1016/j.jfma.2021.04.021	1230	Hsu 2021
	#4018	Household transmission of SARS-CoV-2	Wang, Z.; Ma, W.; Zheng, X.; Wu, G.; Zhang, R.			Background: Severe acute respiratory syndrome coronavirus 2 (SARS-CoV-2) has caused an epidemic in China and many other countries. Many infected clusters have been found within familial households, but the data about secondary transmission among household contacts is limited. Methods: In this retrospective case series, we enrolled 85 patients infected with SARS-CoV-2 and their household members i…	2020		Journal of Infection	81	1	179-182		10.1016/j.jinf.2020.03.040	9588	Wang 2020
	#4019	Household transmission of SARS-CoV-2 and risk factors for susceptibility and infectivity in Wuhan: a retrospective observational study	Li, F.; Li, Y. Y.; Liu, M. J.; Fang, L. Q.; Dean, N. E.; Wong, G. W. K.; Yang, X. B.; Longini, I.; Halloran, M. E.; Wang, H. J.; Liu, P. L.; Pang, Y. H.; Yan, Y. Q.; Liu, S.; Xia, W.; Lu, X. X.; Liu, Q.; Yang, Y.; Xu, S. Q.			Background: Wuhan was the first epicentre of COVID-19 in the world, accounting for 80% of cases in China during the first wave. We aimed to assess household transmissibility of severe acute respiratory syndrome coronavirus 2 (SARS-CoV-2) and risk factors associated with infectivity and susceptibility to infection in Wuhan. Methods: This retrospective cohort study included the households of all la…	2021		The Lancet Infectious Diseases	21	5	617-628		10.1016/S1473-3099(20)30981-6	9738	Li 2021
	#4020	Household Transmission of SARS-CoV-2 in the United States	Lewis, N. M.; Chu, V. T.; Ye, D.; Conners, E. E.; Gharpure, R.; Laws, R. L.; Reses, H. E.; Freeman, B. D.; Fajans, M.; Rabold, E. M.; Dawson, P.; Buono, S.; Yin, S.; Owusu, D.; Wadhwa, A.; Pomeroy, M.; Yousaf, A.; Pevzner, E.; Njuguna, H.; Battey, K. A.; Tran, C. H.; Fields, V. L.; Salvatore, P.; O'Hegarty, M.; Vuong, J.; Chancey, R.; Gregory, C.; Banks, M.; Rispens, J. R.; Dietrich, E.; Marcenac…			BACKGROUND: Although many viral respiratory illnesses are transmitted within households, the evidence base for SARS-CoV-2 is nascent. We sought to characterize SARS-CoV-2 transmission within US households and estimate the household secondary infection rate (SIR) to inform strategies to reduce transmission. METHODS: We recruited laboratory-confirmed COVID-19 patients and their household contacts i…	2020		Clin Infect Dis				33185244	10.1093/cid/ciaa1166	6795	Lewis 2020
	#4021	Household Transmission of SARS-CoV-2, Zhuhai, China, 2020	Wu, J.; Huang, Y.; Tu, C.; Bi, C.; Chen, Z.; Luo, L.; Huang, M.; Chen, M.; Tan, C.; Wang, Z.; Wang, K.; Liang, Y.; Huang, J.; Zheng, X.; Liu, J.			Background: To illustrate the extent of transmission, identify affecting risk factors and estimate epidemiological modeling parameters of severe acute respiratory syndrome coronavirus 2 (SARS-CoV-2) in household setting. Methods: We enrolled 35 confirmed index cases and their 148 household contacts, January 2020-February 2020, in Zhuhai, China. All participants were interviewed and asked to compl…	2020		Clinical Infectious Diseases	71	16	2099-2108		10.1093/cid/ciaa557	9670	Wu 2020
	#4022	Household Transmission of Severe Acute Respiratory Syndrome Coronavirus 2 from Adults to Children	Kai-Qian, Kam; Chia Yin, Chong; Karen Donceras, Nadua; Jiahui, Li; Natalie Woon Hui, Tan; Sashikumar, Ganapathy; Khai Pin, Lee; Kee Chong, Ng; Yoke Hwee, Chan; Koh Cheng, Thoon; Chee Fu, Yung			Knowledge of transmission dynamics of severe acute respiratory syndrome coronavirus 2 from adults to children in household settings is limited. We found an attack rate among 213 children in 137 households to be 6.1% in households with confirmed adult 2019 novel coronavirus disease index case(s). Transmission from adult to child occurred in only 5.2% of households. Young children <5Â years old wer…	2020		Jornal De Pediatria						8215	Kai-Qian 2020
	#4024	Household transmissions of SARS-CoV-2 in the time of unprecedented travel lockdown in China	Xu, Xiaoke; Liu, Xiaofan; Wang, Lin; Ali, Sheikh Taslim; Du, Zhanwei; Bosetti, Paolo; Cowling, Benjamin J.; Wu, Ye			QUESTION: What are the characteristics of household and social transmissions of COVID-19 areas outside of epidemic centers? FINDINGS: Based on 1,407 COVID-19 reported infection events in China outside of Hubei Province between 20 January and 19 February 2020, we estimate the distribution of secondary infection sizes, frequency of super spreading events, serial intervals and age-stratified hazard …	2020							10.1101/2020.03.02.20029868	3657	Xu 2020
	#4037	How coronavirus disease 2019 entered Africa and the Middle East: a case study from Egypt	Khattab, Nourhan M.; Vermund, Sten H.; Hu, Yifei			BACKGROUND: We report the first person with SARS-CoV-2 in Egypt. METHODS: We interviewed the index case and contacts. RESULTS: The 36-year old man was healthy when he traveled on business to Wuhan, China in January 2020. Upon his return to Cairo, he became ill, went to work, and subsequent autochthonous viral spread occurred. CONCLUSION: We linked SARS-CoV-2 importation to global business travel.…	2020		Trans R Soc Trop Med Hyg	114	10	715-717		10.1093/trstmh/traa065	4257	Khattab 2020
	#409	Assessment of SARS-CoV-2 transmission among attendees of live concert events in Japan using contact-tracing data	Koizumi, Naoru; Siddique, Abu Bakkar; Andalibi, Ali				2020		J. travel med	27	5			10.1093/jtm/taaa096	5002	Koizumi 2020
	#4135	IdentificaciÃ³n de un brote de SARSCoV-2 (Covid-19) en un centro gerontolÃ³gico de la Ciudad de MÃ©xico	HernÃ¡ndez-Solis, Alejandro; SolÃ­s-ZÃºÃ±iga, Ana Karen; Salgado-Carrillo, Marcos Enrique; JuÃ¡rez-HernÃ¡ndez, MarÃ­a de Guadalupe; Ã_x0081_lvarez-Maldonado, Pablo; Reding-Bernal, Arturo			OBJECTIVE: To describe a Covid-19 outbreak in a gerontological center in Mexico City. MATERIAL AND METHODS: Cross-sectional study in older adults. The association of risk factors for dying from Covid-19 was analyzed using a multiple logistic regression model. RESULTS: One hundred and two elders with an average age of 82.5 Â± 8.8 years were included. Fifty-five (54%) tested positive and 47 (46%) w…	2021		Salud Publica Mex	63	2, Mar-Abr	160-162		10.21149/12192	509	HernÃ¡ndez-Solis 2021
	#4138	Identification of a super-spreading chain of transmission associated with COVID-19	Ke, Hu; Yang, Zhao; Mengmei, Wang; Qiqi, Zeng; Xiaorui, Wang; Ming, Wang; Zhishui, Zheng; Xiaochen, Li; Yunting, Zhang; Tao, Wang; Shaolin, Zeng; Yan, Jiang; Dan, Liu; Wenzhen, Yu; Fang, Hu; Hongyu, Qin; Jingcan, Hao; Jian, Yuan; Rui, Shang; Meng, Jiang; Xi, Ding; Binghong, Zhang; Bingyin, Shi; Chengsheng, Zhang			BackgroundSuper-spreading events were associated with the outbreaks of SARS and MERS, but their association with the outbreak of COVID-19 remains unknown. Here, we report a super-spreading transmission chain of SARS-CoV-2 involving an index patient, seven cancer patients, 40 health care workers and four family members. MethodsWe conducted a retrospective study to identify the index patient and th…	2020								6038	Ke 2020
	#4146	The Identification of First COVID-19 Cluster in Indonesia	Setiawaty, Vivi; Kosasih, Herman; Mardian, Yan; Ajis, Emita; Prasetyowati, Endang Burni; Karyana, Muhammad			We describe the first 11 detected COVID-19 cases in Indonesia, resulting from a local transmission occurring in a club and a restaurant. The virus was detected until an average of 21.3 days (range: 11-25, SD: 4.1) after the onset of illness, and the partial N gene sequences (28,321-28,707 nucleotide position) had 100% similarity with the SARS-CoV-2 sequence from Wuhan. Two subjects were asymptoma…	2020		Am J Trop Med Hyg	103	6	2339-2342		10.4269/ajtmh.20-0554	3484	Setiawaty 2020
	#4154	Identification of transmission chains and clusters associated with COVID-19 in Tunisia	Safer, Mouna; Letaief, Hejer; Hechaichi, Aicha; Harizi, Chahida; Dhaouadi, Sonia; Bouabid, Leila; Darouiche, Sondes; Gharbi, Donia; Elmili, Nawel; Ben Salah, Hamida; Hammami, Mongi; Talmoudi, Khouloud; Moussa, Rim; Charaa, Nejib; Termiz, Hasna; Ltaief, Fethi; Tounekti, Habib; Makhlouf, Mohamed; Belguith Sriha, Asma; Ben Fredj, Manel; Khalfallah, Sonia; Jabrane, Houcine; McHirgui, Selma; Amich, Ch…			BACKGROUND: The aim of this study was to characterize the transmission chains and clusters of COVID-19 infection in Tunisia. METHODS: All cases were confirmed by Reverse Transcriptase Polymerase Chain Reaction of a nasopharyngeal specimen. Contact tracing is undertaken for all confirmed cases in order to identify close contacts that will be systematically screened and quarantined. Transmission ch…	2021		BMC Infect Dis	21	1	453-453		10.1186/s12879-021-06107-6	1045	Safer 2021
Y	#4155	Identification of Transmission Chains and Clusters Associated with COVID-19 in Tunisia	Safer, M.; Letaief, H.; Hechaichi, A.; Harizi, C.; Dhaouadi, S.; Bouabid, L.; Darouiche, S.; Gharbi, D.; Elmili, N.; Salah, H.; Hammami, M.; Talmoudi, K.; Moussa, R.; Chraa, N.; Termiz, H.; Ltaief, F.; Tounekti, H.; Makhlouf, M.; Belgu, A.; Fredj, M.; Khalfallah, S.; Jabrane, H.; McHirgui, S.; Amich, C.; Dabghi, R.; Anez, Z.; Abdelkader, L.; Mhamdi, M.; Ouerfeli, N.; Zoghlami, S.; Bougatef, S.; C…	Preprint duplicate for #4154		Background: The aim of this study was to characterize the transmission chains and clusters of COVID-19 infection in TunisiaMethods: All cases were confirmed by RT-PCR of a nasopharyngeal specimen. Contact tracing is undertaken for all confirmed cases in order to identify close contacts that will be systematically screened and quarantined. Transmission chains were identified based on field investi…	2020		ResearchSquare					10.21203/rs.3.rs-122943/v1	8536	Safer 2020
	#420	Association Between CMS Quality Ratings and COVID-19 Outbreaks in Nursing Homes - West Virginia, March 17-June 11, 2020	Bui, David P.; See, Isaac; Hesse, Elisabeth M.; Varela, Kate; Harvey, R. Reid; August, Euna M.; Winquist, Andrea; Mullins, Samantha; McBee, Shannon; Thomasson, Erica; Atkins, Amy			Nursing homes are high-risk settings for outbreaks of SARS-CoV-2, the virus that causes coronavirus disease 2019 (COVID-19) (1,2). During the COVID-19 pandemic, U.S. health departments worked to improve infection prevention and control (IPC) practices in nursing homes to prevent outbreaks and limit the spread of COVID-19 in affected facilities; however, limited resources have hampered health depa…	2020		MMWR Morb Mortal Wkly Rep	69	37	1300-1304		10.15585/mmwr.mm6937a5	3876	Bui 2020
	#4216	Impact of contact tracing on COVID-19 mortality: An impact evaluation using surveillance data from Colombia	Vecino-Ortiz, Andres I.; Villanueva Congote, Juliana; Zapata Bedoya, Silvana; Cucunuba, Zulma M.			BACKGROUND: Contact tracing is a crucial part of the public health surveillance toolkit. However, it is labor-intensive and costly to carry it out. Some countries have faced challenges implementing contact tracing, and no impact evaluations using empirical data have assessed its impact on COVID-19 mortality. This study assesses the impact of contact tracing in a middle-income country, providing d…	2021		PLoS One	16	3	e0246987-e0246987		10.1371/journal.pone.0246987	1891	Vecino-Ortiz 2021
	#422	Association Between Nursing Home Crowding and COVID-19 Infection and Mortality in Ontario, Canada	Brown, Kevin A.; Jones, Aaron; Daneman, Nick; Chan, Adrienne K.; Schwartz, Kevin L.; Garber, Gary E.; Costa, Andrew P.; Stall, Nathan M.			Importance: Nursing home residents have been disproportionately affected by coronavirus disease 2019 (COVID-19). Prevention recommendations emphasize frequent testing of health care personnel and residents, but additional strategies are needed. Objective: To develop a reproducible index of nursing home crowding and determine whether crowding was associated with COVID-19 cases and mortality in the…	2021		JAMA Intern Med	181	2	229-236		10.1001/jamainternmed.2020.6466	3259	Brown 2021
	#426	Association between SARS-CoV-2 Transmissibility, Viral Load, and Age in Households	Lyngse, F. P.; Molbak, K.; Franck, K. T.; Nielsen, C.; Skov, R. L.; Voldstedlund, M.; Cohen, A. S.; Kirkeby, C. T.			AimThe objective of this nationwide study was to investigate the association between SARS-CoV-2 transmissibility, viral load, and age of primary cases in Danish households. BackgroundSpread in households represents a major mode of transmission of SARS-CoV-2. In order to take proper action against the spread of the disease, it is important to have a better understanding of transmission in the hous…	2021		medRxiv					10.1101/2021.02.28.21252608	8534	Lyngse 2021
	#427	Association between SARS-CoV-2 Transmission Risk, Viral Load, and Age: A Nationwide Study in Danish Households	Frederik Plesner, Lyngse; KÃ¥re, MÃ¸lbak; Kristina TrÃ¦holt, Franck; Claus, Nielsen; Robert Leo, Skov; Marianne, Voldstedlund; Arieh, S. Cohen; Carsten Thure, Kirkeby			AimThe objective of this nationwide study was to investigate the association between SARS-CoV-2 transmissibility, viral load, and age of primary cases in Danish households. BackgroundSpread in households represents a major mode of transmission of SARS-CoV-2. In order to take proper action against the spread of the disease, it is important to have a better understanding of transmission in the hous…	2021								1913	FrederikPlesner 2021
Y	#4326	Impact of super-spreaders on COVID-19: systematic review	Rambo, A. P. S.; GonÃ§alves, L. F.; GonzÃ¡les, A. I.; Rech, C. R.; Paiva, K. M.; Haas, P.	Review		BACKGROUND: Spreader and super-spreader are terms that refer to people who have greater potential for disease transmission, to infect other people. OBJECTIVE: To present scientific evidence regarding the impact of COVID-19 spreaders. DESIGN AND SETTING: Systematic review of the literature (using the PRISMA framework), performed at the Federal University of Santa Catarina (UFSC), FlorianÃ³polis (S…	2021		Sao Paulo Med J	139	2	163-169	33605305	10.1590/1516-3180.2020.0618.R1.10122020	6309	Rambo 2021	Andres Garcia (2021-10-13 09:53:35)(Screen): Doesn't have the same inclusion criteria but could have potential datasets.;
	#433	Association of Age With Likelihood of Developing Symptoms and Critical Disease Among Close Contacts Exposed to Patients With Confirmed SARS-CoV-2 Infection in Italy	Poletti, Piero; Tirani, Marcello; Cereda, Danilo; Trentini, Filippo; Guzzetta, Giorgio; Sabatino, Giuliana; Marziano, Valentina; Castrofino, Ambra; Grosso, Francesca; Del Castillo, Gabriele; Piccarreta, Raffaella; Andreassi, Aida; Melegaro, Alessia; Gramegna, Maria; Ajelli, Marco; Merler, Stefano			Importance: Solid estimates of the risk of developing symptoms and of progressing to critical disease in individuals infected with severe acute respiratory syndrome coronavirus 2 (SARS-CoV-2) are key to interpreting coronavirus disease 2019 (COVID-19) dynamics, identifying the settings and the segments of the population where transmission is more likely to remain undetected, and defining effectiv…	2021		JAMA Netw Open	4	3	e211085-e211085		10.1001/jamanetworkopen.2021.1085	1847	Poletti 2021
	#4331	The impact of testing and infection prevention and control strategies on within-hospital transmission dynamics of COVID-19 in English hospitals	Evans, S.; Agnew, E.; Vynnycky, E.; Stimson, J.; Bhattacharya, A.; Rooney, C.; Warne, B.; Robotham, J.			Nosocomial transmission of SARS-CoV-2 is a key concern, and evaluating the effect of testing and infection prevention and control strategies is essential for guiding policy in this area. Using a within-hospital SEIR transition model of SARS-CoV-2 in a typical English hospital, we estimate that between 9 March 2020 and 17 July 2020 approximately 20% of infections in inpatients, and 73% of infectio…	2021		Philos Trans R Soc Lond B Biol Sci	376	1829	20200268	34053255	10.1098/rstb.2020.0268	6380	Evans 2021
	#4344	Impact of the covid-19 pandemic on health care workers in a tertiary care hospital emergency department	Chico-SÃ¡nchez, P.; Gras-ValentÃ­, P.; Mora-Muriel, J. G.; Algado-SellÃ©s, N.; SÃ¡nchez-PayÃ¡, J.; Llorens, P.; Soler-Molina, V. M.; HernÃ¡ndez-Maldonado, M.; Lameiras-Acevedo, A. S.; Jimenez Sepulveda, N.; Gomez Sotero, I.; Villanueva-Ruiz, C.; Barrenengoa-SaÃ±udo, J.; Fuster-PÃ©rez, M.; Canovas-Javega, S.; Cerezo-MilÃ¡n, P.; Monerris Palmer, M.; SÃ¡nchez-Vela, P.; Merino-Lucas, E.; RodrÃ­guez-D…			Objective. To evaluate the effectiveness of a coronavirus disease 2019 (COVID-19) prevention and control program for health care workers in a tertiary care hospital emergency department (ED). Methods. We recorded the number of confirmed COVID-19 workers in the ED on March 2, 2020, and April 12, 2020. Workers were screened if they had symptoms or were traced as contacts. Variables recorded were ag…	2020		Emergencias	32	4	227-232			9341	Chico-SÃ¡nchez 2020
	#4375	Implementation of a COVID-19 surveillance programme for healthcare workers in a teaching hospital in an upper-middle-income country	Wan, Kim Sui; Tok, Peter Seah Keng; Yoga Ratnam, Kishwen Kanna; Aziz, Nuraini; Isahak, Marzuki; Ahmad Zaki, Rafdzah; Nik Farid, Nik Daliana; Hairi, Noran Naqiah; Rampal, Sanjay; Ng, Chiu-Wan; Samsudin, Mohd Fauzy; Venugopal, Vinura; Asyraf, Mohammad; Damanhuri, Narisa Hatun; Doraimuthu, Sanpagavalli; Arumugam, Catherine Thamarai; Marthammuthu, Thaneswaran; Nawawi, Fathhullah Azmie; Baharudin, Fai…			INTRODUCTION: The reporting of Coronavirus Disease 19 (COVID-19) mortality among healthcare workers highlights their vulnerability in managing the COVID-19 pandemic. Some low- and middle-income countries have highlighted the challenges with COVID-19 testing, such as inadequate capacity, untrained laboratory personnel, and inadequate funding. This article describes the components and implementatio…	2021		PLoS One	16	4	e0249394-e0249394		10.1371/journal.pone.0249394	1448	Wan 2021
	#4378	Implementation of a Pooled Surveillance Testing Program for Asymptomatic SARS-CoV-2 Infections on a College Campus - Duke University, Durham, North Carolina, August 2-October 11, 2020	Denny, Thomas N.; Andrews, Laura; Bonsignori, Mattia; Cavanaugh, Kyle; Datto, Michael B.; Deckard, Anastasia; DeMarco, C. Todd; DeNaeyer, Nicole; Epling, Carol A.; Gurley, Thaddeus; Haase, Steven B.; Hallberg, Chloe; Harer, John; Kneifel, Charles L.; Lee, Mark J.; Louzao, Raul; Moody, M. Anthony; Moore, Zack; Polage, Christopher R.; Puglin, Jamie; Spotts, P. Hunter; Vaughn, John A.; Wolfe, Camero…			On university campuses and in similar congregate environments, surveillance testing of asymptomatic persons is a critical strategy (1,2) for preventing transmission of SARS-CoV-2, the virus that causes coronavirus disease 2019 (COVID-19). All students at Duke University, a private research university in Durham, North Carolina, signed the Duke Compact (3), agreeing to observe mandatory masking, so…	2020		MMWR Morb Mortal Wkly Rep	69	46	1743-1747		10.15585/mmwr.mm6946e1	3166	Denny 2020	EmmaY Yu (2021-10-08 03:32:25)(Screen): they have contact tracing data;
	#4383	Implementation of close contact elicitation at the time of COVID-19 testing-Atlanta, GA, October-November 2020	Yoon, Jane C.; Prieto, Juliana; Shah, Sarita; Clark, Javarrio; Chamberlain, Allison; Holland, David P.			BACKGROUND: Contact tracing during the Coronavirus Disease 2019 (COVID-19) pandemic in the USA has been met with various challenges. In an attempt to improve the yield of close contact collection, the Fulton County Board of Health implemented a pilot approach to contact elicitation at the time of testing. METHODS: Between October and November 2020, close contacts were elicited from persons under …	2021		J. public health (Oxf)					10.1093/pubmed/fdab174	1030	Yoon 2021
	#4405	Implications of Shortened Quarantine Among Household Contacts of Index Patients with Confirmed SARS-CoV-2 Infection - Tennessee and Wisconsin, April-September 2020	Rolfes, Melissa A.; Grijalva, Carlos G.; Zhu, Yuwei; McLean, Huong Q.; Hanson, Kayla E.; Belongia, Edward A.; Halasa, Natasha B.; Kim, Ahra; Meece, Jennifer; Reed, Carrie; Talbot, H. Keipp; Fry, Alicia M.			To prevent further transmission of SARS-CoV-2, the virus that causes coronavirus disease 2019 (COVID-19), CDC currently recommends that persons who have been in close contact with someone with SARS-CoV-2 infection should quarantine (stay away from other persons) for 14 days after the last known contact.* However, quarantine might be difficult to maintain for a prolonged period. A shorter quaranti…	2021		MMWR Morb Mortal Wkly Rep	69	5152	1633-1637		10.15585/mmwr.mm695152a1	2711	Rolfes 2021
	#4407	Implications of Sports on COVID-19 cases in Rhode Island School-aged Athletes	Drogosz, M.; Pellegren, J.; Creegan, E.; Vedachalam, V.; Quilliam, D. N.; Cooper, T.; St John, K.				2021		R I Med J (2013)	104	5	51-54	34044441		6409	Drogosz 2021
	#4441	In-flight transmission of COVID-19 on flights to Greece: An epidemiological analysis	Pavli, Androula; Smeti, Paraskevi; Hadjianastasiou, Sophia; Theodoridou, Kalliopi; Spilioti, Athina; Papadima, Kalliopi; Andreopoulou, Anastasia; Gkolfinopoulou, Kassiani; Sapounas, Spyros; Spanakis, Nikolaos; Tsakris, Athanasios; Maltezou, Helena C.			BACKGROUND: The emergence in China in late 2019 and subsequent progression of a pandemic of a respiratory disease named coronavirus disease 2019 (COVID-19) was highly facilitated by international travel. We present 5 cases of probable in-flight transmission in Greece. METHODS: We studied international passengers arriving to or departing from Greece from February 26 through March 9, 2020. Contact …	2020		Travel Med Infect Dis	38		101882-101882		10.1016/j.tmaid.2020.101882	3903	Pavli 2020
Y	#4442	In-flight transmission of wild-type SARS-CoV-2 and the outbreak potential of imported clusters of COVID-19: a review of published evidence	Kelly, David; Bambury, Niamh; Boland, Mairin	Review		International air travel has been highlighted as a concern since the beginning of the COVID-19 pandemic with respect to importation of cases. We summarise the available evidence for in-flight transmission of wild type SARS-CoV-2 during 2020, and for imported COVID-19 clusters to cause outbreaks. This paper provides a data baseline prior to the emergence of new mutations causing SARS-CoV-2 variant…	2021		Global Health	17	1	93-93		10.1186/s12992-021-00749-6	172	Kelly 2021
	#4451	Incidence and Secondary Transmission of SARS-CoV-2 Infections in Schools	Zimmerman, Kanecia O.; Akinboyo, Ibukunoluwa C.; Brookhart, M. Alan; Boutzoukas, Angelique E.; McGann, Kathleen A.; Smith, Michael J.; Maradiaga Panayotti, Gabriela; Armstrong, Sarah C.; Bristow, Helen; Parker, Donna; Zadrozny, Sabrina; Weber, David J.; Benjamin, Daniel K.			BACKGROUND: In an effort to mitigate the spread of severe acute respiratory syndrome coronavirus 2 (SARS-CoV-2), North Carolina closed prekindergarten through grade 12 public schools to in-person instruction on March 14, 2020. On July 15, 2020, North Carolina&#039;s governor announced schools could open via remote learning or a hybrid model that combined in-person and remote instruction. In Augus…	2021		Pediatrics	147	4			10.1542/peds.2020-048090	2610	Zimmerman 2021
	#4456	[Incidence of SARS-CoV-2 infection in close contacs. Telephone follow-up in Primary Care]	Baena-DÃ­ez, JosÃ© Miguel; Pinnegar, Harriet Phyllis; Paredes-MillÃ¡n, Mileydy Katterin; Plaza-Cerrato, Laura; Palomino-EspaÃ±ol, Elena; Cots, Josep MarÃ­a			OBJECTIVE: To study the incidence of infection in close contacts with patiens with SARS-CoV-2 infection using a telephone monitoring protocol after the recommendation of isolation and quarantine at home. PATIENTS AND METHODS: Cohort study, with 124 patients older than 15 years, included consecutively, asymptomatic at the time of the consultation, who had had close contact (&lt;2 meters) with conf…	2021		Med Clin (Barc)	156	9	444-446		10.1016/j.medcli.2020.11.003	2766	Baena-DÃ­ez 2021
	#4458	Incidence Rate of SARS-CoV-2 Infection Among Students Living in Dormitories - A Prospective Cohort Study With RT-PCR and SARS-CoV-2 Antibody Surveillance in a German University City	Christian Torres, Reyes; Eike, Steinmann; Nina, Timmesfeld; Hans-Joachim, Trampisch; Julien, Stein; Christian, Schuette; Marina, Skrygan; Thomas, Meyer; Tuerkan, Sakinc-Gueler; Renate, Schlottmann; Yannick, Brueggemann; Daniel, Todt; Andreas, Walker; Nadine, Luebke; Daniel Robert, Quast; Wolfgang Ekkehard, Schmidt			Background: The role of educational facilities including schools and universities in the SARS-CoV-2 pandemic is heavily debated. Specifically, the risk of infection in student dormitories has not been studied. Methods: This cohort study monitors students living in dormitories in Bochum, Germany, throughout the winter term 2020/2021. Over the course of 4 months, participants were tested repeatedly…	2021		SSRN						7898	ChristianTorres 2021
	#4470	Increased transmissibility of the B.1.1.7 SARS-CoV-2 variant: Evidence from contact tracing data in Oslo, January to February 2021	Jonas Christoffer, LindstrÃ¸m; Solveig, Engebretsen; Anja BrÃ¥then, Kristoffersen; Gunnar Ã˜ivind Isaksson, RÃ¸; Alfonso Diz-Lois, Palomares; Kenth, EngÃ¸-Monsen; Elisabeth Henie, Madslien; Frode, Forland; Karin Maria, NygÃ¥rd; Frode, Hagen; Ottar, Wiklund; Gunnar, Gantzel; Arnoldo, Frigessi; Birgitte Freiesleben de, Blasio			We use data from contact tracing in Oslo, Norway, to estimate the new SARS-CoV-2 B.1.1.7 lineages relative transmissibility. Within households, we find an increase in the secondary attack rate by 60% (20% 114%) compared to other variants. In general, we find a significant increase in the estimated reproduction number of 24% (95% CI 0% - 52%), or an absolute increase of 0.19 compared to other vari…	2021								1651	JonasChristoffer 2021
	#4472	Increased transmissibility of the SARS-CoV-2 alpha variant in a Japanese population	Tanaka, H.; Hirayama, A.; Nagai, H.; Shirai, C.; Takahashi, Y.; Shinomiya, H.; Taniguchi, C.; Ogata, T.			To assess the relative transmissibility of the SARS-CoV-2 Alpha variant compared to the pre-existing SARS-CoV-2 in Japan, we performed a cross-sectional study to determine the secondary attack rate of COVID-19 in household contacts before and after the Alpha variant became dominant in Osaka. We accessed 290 household contacts whose index cases were diagnosed between 1 and 20 December 2020 (the th…	2021		International Journal of Environmental Research and Public Health	18	15			10.3390/ijerph18157752	9591	Tanaka 2021
	#4475	Incubation period and serial interval of Covid-19 in a chain of infections in Bahia Blanca (Argentina)	Valentina, Viego; Milva, Geri; Juan, Castiglia; Ezequiel, Jouglard			ObjectiveTo estimate the incubation period and the serial interval of Covid-19 from a sample of symptomatic patients in Bahia Blanca city. MethodsWe collected dates of illness onset for primary cases (infectors) and secondary cases (infectees) for the first 18 secondary patients infected with SARS-Cov-2 in Bahia Blanca (Argentina). We ranked the fiability of the data depending upon certainty abou…	2020								4881	Valentina 2020
	#4480	The Incubation Period of Coronavirus Disease 2019 (COVID-19) in Petaling District, Malaysia	Ainul Nadziha Mohd, Hanafiah; Lee Soo, Cheng; Lim Kuang, Kuay; Waramlah, Ramlan; Diana, Raj; Shiehafiel Fieqri, Hussin; Ridwan, Sanaudi; Roslinda Abu, Sapian; Nurul Syarbani Eliana, Musa; Mohamed Paid, Yusoff			Background: The outbreak of COVID-19 that has affected the world with over two million cases globally. Malaysia has witnessed over 5,000 thousand with almost 100 deaths as of 22 April 2020. Knowledge on the incubation period of COVID-19 is scarce due to the novelty of the virus. The aim of this study was to determine the incubation period of COVID-19 infection in the district of Petaling in Malay…	2020		SSRN					10.2139/ssrn.3605205	8270	AinulNadzihaMohd 2020
	#4481	Index and First-Generation Cases in a COVID-19 Outbreak - Jilin Province, China, 2021	Cheng, W. H.; Zhao, B.; Chen, E. F.; Li, G. Q.; Ma, J.; Cui, Y. L.; Xu, C. X.; Cui, Y.; Shen, B.; Luo, M. Y.; Yin, D. P.; Yao, L. S.			What is already known on this topic? Contact tracing and testing with isolated medical care of identified cases is a key strategy for interrupting chains of transmission of COVID-19 and reducing mortality associated with COVID-19. At the early phases of the COVID-19 pandemic, due to test capacity limitations, case finding often started from suspected cases. What is added by this report? The index…	2021		China Cdc Weekly	3	19	405-408		10.46234/ccdcw2021.093	266	Cheng 2021
	#4482	The index case of COVID-19 in Northeastern Iran	Kalan Farmanfarma, Khadijeh; Moslem, Alireza; Ghorat, Fereshteh; Nematshahi, Mohammad; Moslem, Azam; Salehiniya, Hamid; Mahdavifar, Neda			The index case of COVID-19 in Sabzevar, Khorasan Razavi Province in northeastern Iran, was an 80-year-old man with a history of psycho-neurological illness and acute respiratory clinical symptoms, and a history of travel to areas with confirmed COVID-19 cases in Gorgan City. He was identified on February 16, 2020, and his laboratory diagnosis was made on February 26, 2020. The patient was hospita…	2020		Monaldi arch. chest dis	90	4			10.4081/monaldi.2020.1593	2337	KalanFarmanfarma 2020
	#4498	Indoor transmission of SARS-CoV-2	Qian, Hua; Miao, Te; Liu, Li; Zheng, Xiaohong; Luo, Danting; Li, Yuguo			It is essential to understand where and how severe acute respiratory syndrome coronavirus 2 (SARS-CoV-2) is transmitted. Case reports were extracted from the local Municipal Health Commissions of 320 prefectural municipalities in China (not including Hubei Province). We identified all outbreaks involving three or more cases and reviewed the major characteristics of the enclosed spaces in which th…	2021		Indoor Air	31	3	639-645		10.1111/ina.12766	3355	Qian 2021
	#4500	Industry Sectors Highly Affected by Worksite Outbreaks of Coronavirus Disease, Los Angeles County, California, USA, March 19-September 30, 2020	Contreras, Zuelma; Ngo, Van; Pulido, Marifi; Washburn, Faith; Meschyan, Gayane; Gluck, Fruma; Kuguru, Karen; Reporter, Roshan; Curley, Condessa; Civen, Rachel; Terashita, Dawn; Balter, Sharon; Halai, Umme-Aiman			Worksites with on-site operations have experienced coronavirus disease (COVID-19) outbreaks. We analyzed data for 698 nonresidential, nonhealthcare worksite COVID-19 outbreaks investigated in Los Angeles County, California, USA, during March 19, 2020Ã¢Â€Â’September 30, 2020, by using North American Industry Classification System sectors and subsectors. Nearly 60% of these outbreaks occurred in 3 …	2021		Emerg Infect Dis	27	7	1769-1775		10.3201/eid2707.210425	1120	Contreras 2021
	#4503	Infection and disease spectrum in individuals with household exposure to SARS-CoV-2: A family cluster cohort study	Xie, Wen; Chen, Zhihai; Wang, Qi; Song, Meihua; Cao, Ying; Wang, Lin; Pan, Calvin Q.			We primarily quantified exposure patterns, transmission characteristics, and the clinical spectrum of severe acute respiratory syndrome coronavirus 2 (SARS-CoV-2) infection among household contacts of individuals with severe coronavirus disease-2019 (COVID-19). We conducted a retrospective cohort study of 20 index patients hospitalized with severe COVID-19 and 79 of their household contacts. We d…	2021		J Med Virol	93	5	3033-3046		10.1002/jmv.26847	2296	Xie 2021
	#4512	Infection fatality rate of SARS-CoV2 in a super-spreading event in Germany	Streeck, H.; Schulte, B.; KÃ¼mmerer, B. M.; Richter, E.; HÃ¶ller, T.; Fuhrmann, C.; Bartok, E.; Dolscheid-Pommerich, R.; Berger, M.; Wessendorf, L.; Eschbach-Bludau, M.; Kellings, A.; Schwaiger, A.; Coenen, M.; Hoffmann, P.; Stoffel-Wagner, B.; NÃ¶then, M. M.; Eis-HÃ¼binger, A. M.; Exner, M.; Schmithausen, R. M.; Schmid, M.; Hartmann, G.			A SARS-CoV2 super-spreading event occurred during carnival in a small town in Germany. Due to the rapidly imposed lockdown and its relatively closed community, this town was seen as an ideal model to investigate the infection fatality rate (IFR). Here, a 7-day seroepidemiological observational study was performed to collect information and biomaterials from a random, household-based study populat…	2020		Nat Commun	11	1	5829	33203887	10.1038/s41467-020-19509-y	6265	Streeck 2020
Y	#4518	Infection risk in a gastroenterological ward during a nosocomial COVID-19 infection event	Hara, T.; Yamamoto, C.; Sawada, R.; Ohara, T.; Oka, K.; Iwai, N.; Inada, Y.; Tsuji, T.; Okuda, T.; Komaki, T.; Kagawa, K.	Preprint duplicate for #4519		The coronavirus disease (COVID-19) first emerged in Wuhan, China, in December 2019 and rapidly infected a large number of individuals, and disease clusters have spread worldwide. A case of presumably nosocomial COVID-19 was detected in the gastroenterological ward; however, appropriate precautions against contact and droplet prevented a subsequent infection cluster. This article is protected by c…	2020		Journal of medical virology	93	1	30-31		10.1002/jmv.25853	7886	Hara 2020
	#4519	Infection risk in a gastroenterological ward during a nosocomial COVID-19 infection event	Hara, T.; Yamamoto, C.; Sawada, R.; Ohara, T.; Oka, K.; Iwai, N.; Inada, Y.; Tsuji, T.; Okuda, T.; Komaki, T.; Kagawa, K.			The coronavirus disease (COVIDâ€_x0090_19) first emerged in Wuhan, China, in December 2019 and rapidly infected a large number of individuals, and disease clusters have spread worldwide. A case of presumably nosocomial COVIDâ€_x0090_19 was detected in the gastroenterological ward; however, appropriate precautions against contact and droplet prevented a subsequent infection cluster. This article i…	2021		J Med Virol	93	1	30-31	32320062	10.1002/jmv.25853	6320	Hara 2021	Emily Gurley (2021-10-19 05:22:44)(Screen): this is a duplicate;
	#452	Asymptomatic and Presymptomatic SARS-CoV-2 Infections in Residents of a Long-Term Care Skilled Nursing Facility - King County, Washington, March 2020	Kimball, Anne; Hatfield, Kelly M.; Arons, Melissa; James, Allison; Taylor, Joanne; Spicer, Kevin; Bardossy, Ana C.; Oakley, Lisa P.; Tanwar, Sukarma; Chisty, Zeshan; Bell, Jeneita M.; Methner, Mark; Harney, Josh; Jacobs, Jesica R.; Carlson, Christina M.; McLaughlin, Heather P.; Stone, Nimalie; Clark, Shauna; Brostrom-Smith, Claire; Page, Libby C.; Kay, Meagan; Lewis, James; Russell, Denny; Hiatt,…			Older adults are susceptible to severe coronavirus disease 2019 (COVID-19) outcomes as a consequence of their age and, in some cases, underlying health conditions (1). A COVID-19 outbreak in a long-term care skilled nursing facility (SNF) in King County, Washington that was first identified on February 28, 2020, highlighted the potential for rapid spread among residents of these types of faciliti…	2020		MMWR Morb Mortal Wkly Rep	69	13	377-381		10.15585/mmwr.mm6913e1	5900	Kimball 2020
	#4530	Infectivity, susceptibility, and risk factors associated with SARS-CoV-2 transmission under intensive contact tracing in Hunan, China	Hu, Shixiong; Wang, Wei; Wang, Yan; Litvinova, Maria; Luo, Kaiwei; Ren, Lingshuang; Sun, Qianlai; Chen, Xinghui; Zeng, Ge; Li, Jing; Liang, Lu; Deng, Zhihong; Zheng, Wen; Li, Mei; Yang, Hao; Guo, Jinxin; Wang, Kai; Chen, Xinhua; Liu, Ziyan; Yan, Han; Shi, Huilin; Chen, Zhiyuan; Zhou, Yonghong; Sun, Kaiyuan; Vespignani, Alessandro; Viboud, CÃ©cile; Gao, Lidong; Ajelli, Marco; Yu, Hongjie			Several mechanisms driving SARS-CoV-2 transmission remain unclear. Based on individual records of 1178 potential SARS-CoV-2 infectors and their 15,648 contacts in Hunan, China, we estimated key transmission parameters. The mean generation time was estimated to be 5.7 (median: 5.5, IQR: 4.5, 6.8) days, with infectiousness peaking 1.8 days before symptom onset, with 95% of transmission events occur…	2021		Nat Commun	12	1	1533-1533		10.1038/s41467-021-21710-6	1842	Hu 2021
	#4531	Inference of person-to-person transmission of COVID-19 reveals hidden super-spreading events during the early outbreak phase	Wang, Liang; Didelot, Xavier; Yang, Jing; Wong, Gary; Shi, Yi; Liu, Wenjun; Gao, George F.; Bi, Yuhai			Coronavirus disease 2019 (COVID-19) was first identified in late 2019 in Wuhan, Hubei Province, China and spread globally in months, sparking worldwide concern. However, it is unclear whether super-spreading events occurred during the early outbreak phase, as has been observed for other emerging viruses. Here, we analyse 208 publicly available SARS-CoV-2 genome sequences collected during the earl…	2020		Nat Commun	11	1	5006-5006		10.1038/s41467-020-18836-4	3652	Wang 2020
	#4532	Inferring super-spreading from transmission clusters of COVID-19 in Hong Kong, Japan, and Singapore	Kwok, K. O.; Chan, H. H. H.; Huang, Y.; Hui, D. S. C.; Tambyah, P. A.; Wei, W. I.; Chau, P. Y. K.; Wong, S. Y. S.; Tang, J. W. T.			Super-spreading events in an outbreak can change the nature of an epidemic. Therefore, it is useful for public health teams to determine whether an ongoing outbreak has any contribution from such events, which may be amenable to interventions. We estimated the basic reproductive number (R0) and the dispersion factor (k) from empirical data on clusters of epidemiologically linked coronavirus disea…	2020		J Hosp Infect	105	4	682-685		10.1016/j.jhin.2020.05.027	5242	Kwok 2020
	#456	Asymptomatic carriage rates and case fatality of SARS-CoV-2 infection in residents and staff in Irish nursing homes	Kennelly, Sean P.; Dyer, Adam H.; Noonan, Claire; Martin, Ruth; Kennelly, Siobhan M.; Martin, Alan; Neill, Desmond; Fallon, Aoife			BACKGROUND: SARS-CoV-2 has disproportionately affected nursing homes (NH). In Ireland, the first NH case COVID-19 occurred on 16 March 2020. A national point-prevalence testing programme of all NH residents and staff took place (18 April 2020 to 5 May 2020). AIMS: to examine characteristics of NHs across three Irish Community Health Organisations, proportions with COVID-19 outbreaks, staff and re…	2021		Age Ageing	50	1	49-54		10.1093/ageing/afaa220	3786	Kennelly 2021
	#4569	Initial Investigation of Transmission of COVID-19 Among Crew Members During Quarantine of a Cruise Ship - Yokohama, Japan, February 2020	Kakimoto, Kensaku; Kamiya, Hajime; Yamagishi, Takuya; Matsui, Tamano; Suzuki, Motoi; Wakita, Takaji			An outbreak of coronavirus disease 2019 (COVID-19) among passengers and crew on a cruise ship led to quarantine of approximately 3,700 passengers and crew that began on February 3, 2020, and lasted for nearly 4 weeks at the Port of Yokohama, Japan (1). By February 9, 20 cases had occurred among the ship&#039;s crew members. By the end of quarantine, approximately 700 cases of COVID-19 had been la…	2020		MMWR Morb Mortal Wkly Rep	69	11	312-313		10.15585/mmwr.mm6911e2	6044	Kakimoto 2020
	#4573	Initial viral load of a COVID-19-infected case indicated by its cycle threshold value of polymerase chain reaction could be used as a predictor of its transmissibility-An experience from Gujarat, India	Sarkar, Bidisa; Sinha, Rabindra Nath; Sarkar, Kamalesh			Background: Transmission dynamics of the infectious disease Corona Virus Disease - 19 (COVID-19) is yet to be understood fully. The study aimed at exploring whether quantitative viral load of COVID-19-infected case indicated by cycle threshold (Ct) value of real-time reverse transcription polymerase chain reaction could predict about transmission pattern in the community. Materials and Methods: A…	2020		Indian Journal of Community Medicine	45	3	278-282		10.4103/ijcm.IJCM_593_20	3707	Sarkar 2020
	#4580	Insight from a noticeable difference between two families infected with COVID-19	Cao, S.; Li, Y.; Yue, H.; Li, C.; Xia, M.; Liu, F.; Wu, J.			The outbreak of COVID-19 shows a high potent of person-to-person transmission and thus contributes to a large spread of infection sweeping the world. The family cluster of infection has been paid much more attention. We reported two different families infected by SARS-CoV-2 in the context of family clustering, one of which is a typical family cluster of infection with the transmission chain being…	2020		ResearchSquare					10.21203/rs.3.rs-22850/v1	8443	Cao 2020
	#459	Asymptomatic COVID-19 or are we missing something?	Daniells, Jazmin K.; MacCallum, Helen L.; Durrheim, David N.			The Northern Territory (NT) Centre for Disease Control (CDC) undertook contact tracing of all notified cases of coronavirus disease 2019 (COVID-19) within the Territory. There were 28 cases of COVID-19 notified in the NT between 1 March and 30 April 2020. In total 527 people were identified as close contacts over the same period; 493 were successfully contacted; 445 were located in the NT and wer…	2020			44				10.33321/cdi.2020.44.55	4645	Daniells 2020
	#4592	An integrated analysis of contact tracing and genomics to assess the efficacy of travel restrictions on SARS-CoV-2 introduction and transmission in England from June to September, 2020	Dinesh, Aggarwal; Andrew, J. Page; Ulf, Schaefer; George, M. Savva; Richard, Myers; Erik, Volz; Nicholas, Ellaby; Steven, Platt; Natalie, Groves; Eileen, Gallaghar; Niamh, M. Tumelty; Thanh, Le-Viet; Gareth, J. Hughes; Cong, Chen; Charlie, Turner; Sophie, Logan; Abbie, Harrison; Consortium, The COVID-19 Genomics UK; Sharon, J. Peacock; Meera, Chand; Ewan, M. Harrison			BackgroundMitigation of SARS-CoV-2 transmission from international travel is a priority. Travellers from countries with travel restrictions (closed travel-corridors) were required to quarantine for 14 days over Summer 2020 in England. We describe the genomic epidemiology of travel-related cases in England and evaluate the effectiveness of this travel policy. MethodsBetween 27/05/2020 and 13/09/20…	2021								1810	Dinesh 2021
	#4596	[Integrated management method in the prevention department of a COVID-19 epidemic outbreak in a large meat processing plant in Bari province]	Di Leone, Giorgio; Drago, Pasquale; Troiano, Michele; Mascoli, Francesco; Dahbaoui, Nadia; Scorrano, Daniela; De Nitto, Sara; Rizzo, Letizia; Napolano, Flavio; Iurilli, Maria; Pesce, Mauro; Lagravinese, Domenico; Lopalco, Pierluigi			Aim of this paper is to describe the management of an outbreak of COVID-19 in a slaughtering and meat processing plant in Bari Province (Southern Italy). At the end of the outbreak investigation, 18.4% of the employees were positive to the molecular test for SARS-CoV-2. Higher prevalence has been reported in the bovine slaughtering house and swine meat processing plant.In addition to lack of phys…	2020		Epidemiol Prev	44	5-6 Suppl 2	334-339		10.19191/EP20.5-6.S2.134	2193	DiLeone 2020
	#4602	Intense and Mild First Epidemic Wave of Coronavirus Disease, The Gambia	Abatan, Baderinwa; Agboghoroma, Orighomisan; Akemoke, Fatai; Antonio, Martin; Awokola, Babatunde; Bittaye, Mustapha; Bojang, Abdoulie; Bojang, Kalifa; Brotherton, Helen; Cerami, Carla; Clarke, Ed; Alessandro, Umberto; de Silva, Thushan; Drammeh, Mariama; Forrest, Karen; Hofmann, Natalie; Jagne, Sherifo; Jah, Hawanatu; Jarju, Sheikh; Jaye, Assan; Jobe, Modou; Kampmann, Beate; Manjang, Buba; Martin…			The severe acute respiratory syndrome coronavirus 2 (SARS-CoV-2) pandemic is evolving differently in Africa than in other regions. Africa has lower SARS-CoV-2 transmission rates and milder clinical manifestations. Detailed SARS-CoV-2 epidemiologic data are needed in Africa. We used publicly available data to calculate SARS-CoV-2 infections per 1,000 persons in The Gambia. We evaluated transmissio…	2021		Emerg Infect Dis	27	8	2064-2072		10.3201/eid2708.204954	436	Abatan 2021
	#462	Asymptomatic infection by SARS-CoV-2 in healthcare workers: A study in a large teaching hospital in Wuhan, China	Zhao, Dong; Wang, Mengmei; Wang, Ming; Zhao, Yang; Zheng, Zhishui; Li, Xiaochen; Zhang, Yunting; Wang, Tao; Zeng, Shaolin; Hu, Weihua; Yu, Wenzhen; Hu, Ke			OBJECTIVES: To investigate the proportion and characteristics of asymptomatic infection among healthcare workers (HCWs). METHODS: This study retrospectively investigated 1407 HCWs who were screened for COVID-19 by chest computed tomography (CT) scans and nasopharyngeal swabs for SARS-CoV-2 nucleic acid. Demographics, CT features, nasopharyngeal swabs, baseline symptoms, and laboratory data were c…	2020		Int J Infect Dis	99		219-225		10.1016/j.ijid.2020.07.082	4388	Zhao 2020
	#4641	Interregional SARS-CoV-2 spread from a single introduction outbreak in a meat-packing plant in northeast Iowa	Craig, S. Richmond; Arick, P. Sabin; Dean, A. Jobe; Steven, D. Lovrich; Paraic, A. Kenny			SARS-CoV-2 spread has proven to be especially difficult to mitigate in high risk settings, including nursing homes, cruises, prisons and various industrial settings. Among industrial settings, meat processing facilities in the United States have experienced particularly challenging outbreaks. We have sequenced SARS-CoV-2 whole viral genomes from individuals testing positive in an integrated regio…	2020								4995	Craig 2020
	#465	Asymptomatic SARS-CoV-2 Infection and COVID-19 Mortality During an Outbreak Investigation in a Skilled Nursing Facility	Patel, Mahesh C.; Chaisson, Lelia H.; Borgetti, Scott; Burdsall, Deborah; Chugh, Rashmi K.; Hoff, Christopher R.; Murphy, Elizabeth B.; Murskyj, Emily A.; Wilson, Shannon; Ramos, Joe; Akker, Lynn; Bryars, Debra; Thomas-Smith, Evonda; Bleasdale, Susan C.; Ezike, Ngozi O.			BACKGROUND: Outbreaks of coronavirus disease 2019 (COVID-19) have been reported in nursing homes and assisted living facilities; however, the extent of asymptomatic and presymptomatic severe acute respiratory syndrome coronavirus 2 (SARS-CoV-2) infection in this high-risk population remains unclear. METHODS: We conducted an investigation of the first known outbreak of SARS-CoV-2 at a skilled nurs…	2020		Clin Infect Dis	71	11	2920-2926		10.1093/cid/ciaa763	2340	Patel 2020
Y	#4657	Intra-Household and Close-Contact SARS-CoV-2 Transmission Among Children â€“ a Systematic Review	Spielberger, B. D.; Goerne, T.; Geweniger, A.; Henneke, P.; Elling, R.	Review		Introduction: The outbreak of the novel coronavirus disease (COVID-19) caused by the severe acute respiratory syndrome coronavirus 2 (SARS-CoV-2) has led to a range of emergency measures worldwide. Early in the pandemic, children were suspected to act as drivers of the COVID-19 spread in the population, which was based on experiences with influenza virus and other respiratory pathogens. Consequen…	2021		Frontiers in Pediatrics	9				10.3389/fped.2021.613292	9553	Spielberger 2021	Emma Sacks (2021-10-19 02:18:58)(Screen): systematic review but includes studies on close contact tracing and transmission;
	#4658	Intrafamilial Exposure to SARS-CoV-2 Induces Cellular Immune Response without Seroconversion	Floriane, Gallais; Aurelie, Velay; Marie-Josee, Wendling; Charlotte, Nazon; Marialuisa, Partisani; Jean, Sibilia; Sophie, Candon; Samira, Fafi-Kremer			BackgroundIn the background of the current COVID-19 pandemic, serological tests are being used to assess past infection and immunity against SARS-CoV-2. This knowledge is paramount to determine the transmission dynamics of SARS-CoV-2 through the post pandemic period. Several individuals belonging to households with an index COVID-19 patient, reported symptoms of COVID-19 but discrepant serology r…	2020								4879	Floriane 2020
	#4659	Intrahospital COVID-19 infection outbreak management: Keep calm and carry on	Frustaci, Anna M.; Pioltelli, Maria L.; Ravano, Emanuele; Di Ruscio, Federica; Campisi, Daniela A.; Puoti, Massimo; Cairoli, Roberto				2021		Hematol Oncol	39	3	431-433		10.1002/hon.2873	1213	Frustaci 2021
	#466	Asymptomatic SARS-CoV-2 Infection in Household Contacts of a Healthcare Provider, Wuhan, China	Luo, Yi; Trevathan, Edwin; Qian, Zhengmin; Li, Yirong; Li, Jin; Xiao, Wei; Tu, Ning; Zeng, Zhikun; Mo, Pingzheng; Xiong, Yong; Ye, Guangming			We found that all 5 asymptomatic household contacts of a Wuhan, China, physician with coronavirus disease had severe acute respiratory syndrome coronavirus 2 detected by PCR. The index patient and 2 contacts also had abnormal chest computed tomography scans. Asymptomatic infected household contacts of healthcare workers with coronavirus disease might be underrecognized.	2020		Emerg Infect Dis	26	8	1930-1933		10.3201/eid2608.201016	5651	Luo 2020
	#4671	Investigation and management of an outbreak of COVID-19 infection in an acute admission unit in a District General Hospital: lessons learnt	Kannangara, Chiranthi Iresha; Seetulsingh, Prema; Foley, Jiovanna; Bennett, Glynis; Carter, Tracey			Background: SARS-CoV-2 outbreaks are difficult to recognise and control due to its high infectivity and the wide range of clinical manifestations of the infection. An outbreak at Watford general hospital provided an opportunity to recognise the complexity involved in a COVID-19 outbreak investigation. Methods: An outbreak control team (OCT) was convened. The terms outbreak, a case and a significa…	2021		Infect Prev Pract			100156-100156		10.1016/j.infpip.2021.100156	338	Kannangara 2021
	#4672	Investigation and public health response to a COVID-19 outbreak in a rural resort community-Blaine County, Idaho, 2020	Dunne, Eileen M.; Maxwell, Tanis; Dawson-Skuza, Christina; Burns, Matthew; Ball, Christopher; Turner, Kathryn; Hahn, Christine G.; Bowyer, Melody; Carter, Kris K.; Hudson, Logan			Blaine County, Idaho, a rural area with a renowned resort, experienced a COVID-19 outbreak early in the pandemic. We undertook an epidemiologic investigation to describe the outbreak and guide public health action. Confirmed cases of COVID-19 were identified from reports of SARS-CoV-2-positive laboratory test results to South Central Public Health District. Information on symptoms, hospitalizatio…	2021		PLoS One	16	4	e0250322-e0250322		10.1371/journal.pone.0250322	1351	Dunne 2021	EmmaY Yu (2021-10-07 07:56:46)(Screen): 51 cases /562 close contacts;
	#4673	Investigation and Serologic Follow-Up of Contacts of an Early Confirmed Case-Patient with COVID-19, Washington, USA	Chu, Victoria T.; Freeman-Ponder, Brandi; Lindquist, Scott; Spitters, Christopher; Kawakami, Vance; Dyal, Jonathan W.; Clark, Shauna; Bruce, Hollianne; Duchin, Jeffrey S.; DeBolt, Chas; Podczervinski, Sara; Angeli, Marisa; Pettrone, Kristen; Zacks, Rachael; Vahey, Grace; Holshue, Michelle L.; Lang, Misty; Burke, Rachel M.; Rolfes, Melissa A.; Marlow, Mariel; Midgley, Claire M.; Lu, Xiaoyan; Linds…			We describe the contact investigation for an early confirmed case of coronavirus disease (COVID-19), caused by severe acute respiratory syndrome coronavirus 2 (SARS-CoV-2), in the United States. Contacts of the case-patient were identified, actively monitored for symptoms, interviewed for a detailed exposure history, and tested for SARS-CoV-2 infection by real-time reverse transcription PCR (rRT-…	2020		Emerg Infect Dis	26	8	1671-1678		10.3201/eid2608.201423	4086	Chu 2020
	#4674	Investigation of 100 SARS-CoV-2 infected families in Wuhan: Transmission patterns and follow-up	Horchinbilig, U.; Gao, Y. N.; Chang, H.; Xi, P. F.; Wu, J. L.; Wang, J.; Liu, W.			Background To prevent the spread of severe acute respiratory syndrome coronavirus 2 (SARS-CoV-2), strict control of person-to-person transmission is essential. Family transmission is the most common route of transmission;however, family transmission patterns and outcomes are not well understood. Methods We enrolled confirmed cases discharged from Wuhan Zhuankou Fangcang Shelter Hospital from Febr…	2020		Journal of Global Health	10	2	2021-08-08			2012	Horchinbilig 2020
	#4675	[Investigation of a cluster epidemic of COVID-19 in Ningbo]	Ye, L. X.; Wang, H. B.; Lu, H. C.; Chen, B. B.; Zhu, Y. Y.; Gu, S. H.; Wang, J. M.; Pan, X. X.; Fang, T.; Dong, H. J.			Objective: To investigate a cluster epidemic of COVID-19 after a mass gathering activity in Ningbo of Zhejiang province and analyze the transmission chain and status of infection cases of different generations. Methods: The tracking of all the close contacts of the first COVID-19 case and epidemiological investigation were conducted on January 29, 2020 after a cluster epidemic of COVID-19 related…	2020		Zhonghua Liu Xing Bing Xue Za Zhi	41	12	2029-2033		10.3760/cma.j.cn112338-20200316-00362	5387	Ye 2020
	#4676	Investigation of a clustering epidemic caused by SARS-CoV-2 in Ruian City, Zhejiang Province	é‡‘ç‘žç›ˆ; æ´ªä¸‡èƒœ; é’±ä¸½ç_x008f__x008d_; å­™èŠ³çº¢; å_x0090_´æ–¹æ¥			[Objective] To understand the epidemiological characteristics and exposure history by investigating an aggregation epidemic of novel coronavirus pneumonia (COVID-19) in Ruian, Wenzhou, so as to provide suggestions for the prevention. [Methods] According to the results of epidemiological investigation and laboratory tests, analyzing the transmission chain and exposure mode. [Results] This COVID-19…	2020		ä¸Šæµ·é¢„é˜²åŒ»å­¦					10.19428/j.cnki.sjpm.2020.20204	4077	é‡‘ç‘žç›ˆ 2020
	#4677	Investigation of a COVID-19 outbreak in Germany resulting from a single travel-associated primary case: a case series	BÃ¶hmer, Merle M.; Buchholz, Udo; Corman, Victor M.; Hoch, Martin; Katz, Katharina; Marosevic, Durdica V.; BÃ¶hm, Stefanie; Woudenberg, Tom; Ackermann, Nikolaus; Konrad, Regina; Eberle, Ute; Treis, Bianca; Dangel, Alexandra; Bengs, Katja; Fingerle, Volker; Berger, Anja; HÃ¶rmansdorfer, Stefan; Ippisch, Siegfried; Wicklein, Bernd; Grahl, Andreas; PÃ¶rtner, Kirsten; Muller, Nadine; Zeitlmann, Nadin…			BACKGROUND: In December, 2019, the newly identified severe acute respiratory syndrome coronavirus 2 (SARS-CoV-2) emerged in Wuhan, China, causing COVID-19, a respiratory disease presenting with fever, cough, and often pneumonia. WHO has set the strategic objective to interrupt spread of SARS-CoV-2 worldwide. An outbreak in Bavaria, Germany, starting at the end of January, 2020, provided the oppor…	2020		Lancet Infect Dis	20	8	920-928		10.1016/S1473-3099(20)30314-5	5357	BÃ¶hmer 2020
	#4678	Investigation of a nosocomial outbreak of coronavirus disease 2019 in a paediatric ward in South Korea: successful control by early detection and extensive contact tracing with testing	Jung, J.; Hong, M. J.; Kim, E. O.; Lee, J.; Kim, M. N.; Kim, S. H.				2020		Clin Microbiol Infect	26	11	1574-1575		10.1016/j.cmi.2020.06.021	4523	Jung 2020
	#4679	Investigation of a superspreading event preceding the largest meat processing plant-related SARS-Coronavirus 2 outbreak in Germany	Guenther, Thomas Czech-Sioli Manja Indenbirken Daniela Robitailles Alexis Tenhaken Peter Exner Martin Ottinger Matthias Fischer Nicole Grundhoff Adam Brinkmann Melanie			BackgroundbrHere, we describe a multifactorial investigation of the events of a SARS-CoV-2 outbreak in the largest meat processing complex in Germany. brbr	2020								3755	Guenther 2020
	#4680	Investigation of a Suspect Severe Acute Respiratory Syndrome Coronavirus-2 and Influenza A Mixed Outbreak: Lessons Learned for Long-Term Care Facilities Nationwide	Schrodt, Caroline A.; Malenfant, Jason H.; Hunter, Jennifer C.; Slifka, Kara Jacobs; Campbell, Angela; Stone, Nimalie; Whitehouse, Erin R.; Wittry, Beth; Christensen, Bryan; Barnes, John R.; Brammer, Lynnette; Hemarajata, Peera; Green, Nicole M.; Civen, Rachel; Gounder, Prabhu P.; Rao, Agam K.			A suspected outbreak of influenza A and severe acute respiratory syndrome coronavirus 2 (SARS-CoV-2) at a long-term care facility in Los Angeles County was, months later, determined to not involve influenza. To prevent inadvertent transmission of infections, facilities should use highly specific influenza diagnostics and follow Centers for Disease Control and Prevention (CDC) guidelines that spec…	2021		Clin Infect Dis	73	Suppl 1	S77-S80		10.1093/cid/ciab372	473	Schrodt 2021
	#4681	[Investigation of an epidemic cluster caused by COVIDâ_x0081_ƒ19 cases in incubation period in Shanghai]	Xiao, W. J.; Gao, Q.; Jin, K.; Gong, X. H.; Han, R. B.; Jiang, C. Y.; Jiang, X. J.; Jin, B. H.; Fang, Q. W.; Pan, H.; Wu, H. Y.; Sun, X. D.			Objective: To analyze the epidemiological characteristics of a cluster of 5 confirmed COVIDâ_x0081_ƒ19 cases related with the transmission in incubation period of initial case, and find out the infection source and transmission chain.. Methods: According to "The PreventionÂ andÂ Control Protocol for Coronavirus Disease 2019 (Third Edition)" issued by the National Health Commission, a field epidem…	2020		Zhonghua Liu Xing Bing Xue Za Zhi	41	0	E033	32234128	10.3760/cma.j.cn112338-20200302-00236	6793	Xiao 2020
	#4682	Investigation of an outbreak of symptomatic SARS-CoV-2 VOC 202012/01-lineage B.1.1.7 infection in healthcare workers, Italy	Loconsole, Daniela; Sallustio, Anna; Accogli, Marisa; Leaci, Angela; Sanguedolce, Antonio; Parisi, Antonio; Chironna, Maria			OBJECTIVES: In December 2020, Italy began a national immunization campaign using the BNT162b2 coronavirus disease 2019 (COVID-19) mRNA vaccine, prioritizing healthcare workers (HCWs). Immune serum from vaccinated subjects seems (largely) to retain titres of neutralizing antibodies, even against severe acute respiratory syndrome coronavirus 2 (SARS-CoV-2) VOC 202012/01-lineage B.1.1.7. Here, we de…	2021		Clin Microbiol Infect	27	8	1174.e1-1174.e4		10.1016/j.cmi.2021.05.007	1112	Loconsole 2021
	#4683	An Investigation of Coronavirus Disease (COVID-19) in a Chinese Tourist, January-February 2020: Surgical Mask Wearing in Pre-Physical Distancing Strategy	Paphanij, Suangtho; Rungrot, Jaiyong; Sirima, Thananun; Kalita, Wareewanit; Tipamas, Angthong; Pawinee, Doung-ngern; Ratchadaporn, Papwijitsil			On 29 Jan 2020, the Operation team was notified by the Emergency Operation Center that there was a Chinese man infected with SARS-CoV-2 admitted in a private hospital in Bangkok. Division of Epidemiology, Office of Disease Prevention and Control 1, 11, and Institute for Urban Disease Control and Prevention jointly deployed to conduct an investigation. Descriptive study was conducted by interviewi…	2020			13	2				7236	Paphanij 2020
	#4686	Investigation of Four Clusters of Severe Acute Respiratory Syndrome Coronavirus 2 (SARS-CoV-2) in Rwanda, 2020	Nsekuye, Olivier; Rwagasore, Edson; Muhimpundu, Marie Aime; El-Khatib, Ziad; Ntabanganyimana, Daniel; Kamayirese, Eric NoÃ«l; Ruyange, Laurent; Umutoni, Angela; Adeline, Adeline Kabeja; Ntaganira, Joseph; Nsazimana, Sabin; Omolo, Jared			We reported the findings of the first Severe Acute Respiratory Syndrome Coronavirus 2 (SARS-CoV-2) four clusters identified in Rwanda. Case-investigations included contact elicitation, testing, and isolation/quarantine of confirmed cases. Socio-demographic and clinical data on cases and contacts were collected. A confirmed case was a person with laboratory confirmation of SARS-CoV-2 infection (PC…	2021		Int. j. environ. res. public health (Online)	18	13			10.3390/ijerph18137018	641	Nsekuye 2021
	#4687	Investigation of intra-hospital SARS-CoV-2 transmission using nanopore whole-genome sequencing	LÃ¸vestad, A. H.; JÃ¸rgensen, S. B.; Handal, N.; Ambur, O. H.; Aamot, H. V.			BACKGROUND: During the SARS-CoV-2 pandemic, healthcare workers (HCWs) are being exposed to infection both at work and in their communities. Determining where HCWs might have been infected is challenging based on epidemiological data alone. At Akershus University Hospital, Norway, several clusters of possible intra-hospital SARS-CoV-2 transmission were identified based on routine contact tracing. …	2021		J Hosp Infect	111		107-116		10.1016/j.jhin.2021.02.022	1944	LÃ¸vestad 2021	EmmaY Yu (2021-10-09 02:45:46)(Screen): "Two outbreaks were confirmed";
	#469	Asymptomatic Spread of COVID-19 in 97 Patients at a Skilled Nursing Facility	Goldberg, Scott A.; Pu, Charles T.; Thompson, Ryan W.; Mark, Eden; Sequist, Thomas D.; Grabowski, David C.				2020		J Am Med Dir Assoc	21	7	980-981		10.1016/j.jamda.2020.05.040	5160	Goldberg 2020	EmmaY Yu (2021-09-30 09:43:08)(Screen): nursing home - likely to be a superspreading event;
	#4692	Investigation of superspreading COVID-19 outbreak events in meat and poultry processing plants in Germany: A cross-sectional study	Pokora, Roman; Kutschbach, Susan; Weigl, Matthias; Braun, Detlef; Epple, Annegret; Lorenz, Eva; Grund, Stefan; Hecht, Juergen; Hollich, Helmut; Rietschel, Peter; Schneider, Frank; Sohmen, Roland; Taylor, Katherine; Dienstbuehl, Isabel			Since May 2020, several COVID-19 outbreaks have occurred in the German meat industry despite various protective measures, and temperature and ventilation conditions were considered as possible high-risk factors. This cross-sectional study examined meat and poultry plants to assess possible risk factors. Companies completed a self-administered questionnaire on the work environment and protective m…	2021		PLoS One	16	6	e0242456-e0242456		10.1371/journal.pone.0242456	834	Pokora 2021
	#4694	Investigation of three clusters of COVID-19 in Singapore: implications for surveillance and response measures	Pung, Rachael; Chiew, Calvin J.; Young, Barnaby E.; Chin, Sarah; Chen, Mark I. C.; Clapham, Hannah E.; Cook, Alex R.; Maurer-Stroh, Sebastian; Toh, Matthias P. H. S.; Poh, Cuiqin; Low, Mabel; Lum, Joshua; Koh, Valerie T. J.; Mak, Tze M.; Cui, Lin; Lin, Raymond V. T. P.; Heng, Derrick; Leo, Yee-Sin; Lye, David C.; Lee, Vernon J. M.			BACKGROUND: Three clusters of coronavirus disease 2019 (COVID-19) linked to a tour group from China, a company conference, and a church were identified in Singapore in February, 2020. METHODS: We gathered epidemiological and clinical data from individuals with confirmed COVID-19, via interviews and inpatient medical records, and we did field investigations to assess interactions and possible mode…	2020		Lancet	395	10229	1039-1046		10.1016/S0140-6736(20)30528-6	6077	Pung 2020
	#4695	Investigation of Three COVID-19 Infection Clusters in Singapore	Thomas, GlÃ¼ck			Knowledge about infectiousness of COVID-19 cases and typical transmission settings and scenarios is still limited. Consequently, uncertainty remains	2020		NEJM Journal Watch	2020				10.1056/NEJM-JW.NA51156	8163	Thomas 2020
	#4696	Investigation of transmission chain of a cluster COVID-19 cases	èµµå¯’; æ_x009d_ŽæŸ_x008f_æ_x009d_¾; å¤_x008f_å®‡; å‘¨æµ·é¾™; æ_x009d_Žå»·è_x008d_£; æ›¾è‰º; æœ±å°_x008f_çŽ²; å‘¨äºŽç¥¥; æ_x009d_Žå‹¤			Objective To analyze of the transmission characteristics of a cluster of COVID-19 cases in Chongqing and evaluate the infectivity of COVID-19 in the incubation period. Methods A retrospective survey was conducted by using unified questionnaire through field and telephone interviews among 129 close contacts of COVID-19 cases. The relationship of transmission was indicated by transmission chain, an…	2020		ä¸­å_x008d_Žæµ_x0081_è¡Œç—…å­¦æ_x009d_‚å¿—						4625	èµµå¯’ 2020
	#4697	[Investigation of transmission chain of a cluster COVID-19 cases]	Zhao, H.; Li, B. S.; Xia, Y.; Zhou, H. L.; Li, T. R.; Zeng, Y.; Zhu, X. L.; Zhou, Y. X.; Li, Q.	True duplicate for #4697		Objective: To analyze of the transmission characteristics of a cluster of COVID-19 cases in Chongqing and evaluate the infectivity of COVID-19 in the incubation period. Methods: A retrospective survey was conducted by using unified questionnaire through field and telephone interviews among 129 close contacts of COVID-19 cases. The relationship of transmission was indicated by transmission chain, …	2020		Zhonghua Liu Xing Bing Xue Za Zhi	41	12	2015-2019		10.3760/cma.j.cn112338-20200227-00198	5388	Zhao 2020
	#470	Asymptomatic subclinical cases of coronavirus disease 2019 without viral transmission in three independent families	Zhang, X.; Chen, L.; Wei, J.; Zhou, J.; Cao, Y.; Wang, G.			Purpose: There is increasing evidence indicating that considerable fractions of cases of SARS-CoV-2 infection are asymptomatic. We traced three asymptomatic clusters to investigate the infectivity of subclinical cases of coronavirus disease 2019 (COVID-19). Patients and Methods: Three medical staff who were asymptomatic were diagnosed with coronavirus disease 2019 by serological tests. Their clos…	2020		Infection and Drug Resistance	13		3267-3271		10.2147/IDR.S261304	9729	Zhang 2020
	#4700	[Investigation on two family clusters of COVID-19 in a county of Baotou city in Inner Mongolia Autonomous Region]	Liu, C. F.; Lyu, T. X.; Liu, Z. R.; Wan, H. B.; Wang, S. H.; Lin, L.; Zhang, M.; Zhao, Y. H.; Wang, L.; Su, X.; Yang, Y. L.; Zhu, Y. H.; Liu, P. Y.			Objective: To investigate the epidemiological characteristics and transmission chain of COVID-19 in two families, and to provide scientific evidence for effective prevention and control measures. Methods: Field epidemiological investigation was conducted for the COVID-19 cases occurred in two families and the close contacts in a county of Baotou city in Inner Mongolia Autonomous Region. Descripti…	2020		Zhonghua Liu Xing Bing Xue Za Zhi	41	8	1210-1213		10.3760/cma.j.cn112338-20200305-00261	4085	Liu 2020
	#471	Asymptomatic transmission during the Coronavirus disease 2019 pandemic and implications for public health strategies	Huff, H. V.; Singh, A.			Severe acute respiratory syndrome coronavirus 2 (SARS-CoV-2) spread rapidly in a few months despite global public health strategies to curb transmission by testing symptomatic patients and social distancing. This review summarizes evidence that highlights transmission by asymptomatic and presymptomatic individuals. Viral load of asymptomatic and symptomatic cases is comparable. Viral shedding is …	2020		Clinical Infectious Diseases	71	10	2752-2756		10.1093/cid/ciaa654	9538	Huff 2020
	#472	Asymptomatic transmission of coronavirus disease 2019 (COVID-19) at a workplace in Bangkok metropolitan region, Thailand	Mungomklang, A.; Sirikhetkon, S.; Tragoolpua, R.; Thanun, S.; Gabbhirom, T.; Puthavathana, P.; Lerdsamran, H.; Sethaudom, C.; Apiwattanakul, N.; Chaisavaneeyakorn, S.			Coronavirus disease 2019 (COVID-19) caused by severe acute respiratory syndrome coronavirus 2 (SARS-CoV-2) has a wide clinical spectrum, ranging from asymptomatic infection to multi-organ system failure. Patients with COVID-19 generally spread the virus during the symptomatic phase. However, data on COVID-19 transmission from patients who did not develop symptoms in the whole course of illness is…	2021		Southeast Asian Journal of Tropical Medicine and Public Health	52	1	56-63			1176	Mungomklang 2021
	#4727	Is visiting Qom spread CoVID-19 epidemic in the Middle East?	Al-Rousan, N.; Al-Najjar, H.			The CoVID-19 epidemic started in Wuhan, China and spread to 217 other countries around the world through direct contact with patients, goods transfer, animal transport, and touching unclean surfaces. In the Middle East, the first confirmed case in both Iran and UAE originated from China. A series of infections since those confirmed cases started in the Middle East originated from Qom, Iran, and o…	2020		Eur Rev Med Pharmacol Sci	24	10	5813-5818		10.26355/eurrev_202005_21376	5042	Al-Rousan 2020
	#476	Attack rates amongst household members of outpatients with confirmed COVID-19 in Bergen, Norway: A case-ascertained study	Kuwelker, K.; Zhou, F.; Blomberg, B.; Lartey, S.; Brokstad, K. A.; Trieu, M. C.; Bansal, A.; Madsen, A.; Krammer, F.; Mohn, K. G.; TÃ¸ndel, C.; Linchausen, D. W.; Cox, R. J.; Langeland, N.			BACKGROUND: Households studies reflect the natural spread of SARS-CoV-2 in immunologically naive populations with limited preventive measures to control transmission.We hypothesise that seropositivity provides more accurate household attack rates than RT-PCR. Here, we investigated the importance of age in household transmission dynamics. METHODS: We enroled 112 households (291 participants) in a …	2021		Lancet Reg Health Eur	3		100014	33871470	10.1016/j.lanepe.2020.100014	7088	Kuwelker 2021
	#4761	Keeping up with COVID: identification of New Zealand's earliest known cluster of COVID-19 cases	Becker, E.; Vipond, R.; Mansell, C.			We report the earliest known cluster of SARS-CoV-2 infection so far reported, which occurred in New Zealand in late February 2020. The cluster includes one confirmed and five probable cases. The cluster was identified while investigating a weak positive nasopharyngeal swab (NPS) polymerase chain reaction (PCR) test that was returned by a male in his 60s in September 2020. The PCR result, combined…	2021		N Z Med J	134	1531	83-85	33767480		6348	Becker 2021
	#4793	Kumbh Mela Religious Gathering as a Massive Superspreading Event: Potential Culprit for the Exponential Surge of COVID-19 Cases in India	Rocha, Ian Christopher N.; Pelayo, Mary Grace A.; Rackimuthu, Sudhan			The Kumbh Mela is a significant religious gathering of millions of Hindu devotees in India. It is celebrated on certain auspicious days in the Hindu calendar and attracts millions of pilgrims across the country. Despite the religious intention of millions of Hindu devotees, it raised public health concerns as it became a massive superspreading event for COVID-19. Being the second most populous co…	2021		Am. j. trop. med. hyg					10.4269/ajtmh.21-0601	89	Rocha 2021
	#4796	La place dâ€™une EOH Ã lâ€™interface entre les diffÃ©rents acteurs dans le contact tracing COVID-19	Pyot, A.; Provent, A.; Poggio, M.; Fourneret-Vivier, A.; Forestier, E.; Mallaval, F.			Introduction Le contact tracing (CT) permet dâ€™identifier les contacts dâ€™un cas contagieux. Dans le contexte dâ€™Ã©pidÃ©mie Ã la Covid-19, câ€™est un outil majeur pour casser la chaÃ®ne de transmission. En ville, supervisÃ© par la CPAM (Caisse Primaire dâ€™Assurance Maladie) il a gagnÃ© en efficience. Dans un centre hospitalier rÃ©gional, le CT des patients diagnostiquÃ©s Covid Ã lâ€™hÃ´pital …	2021		Infectious Diseases Now	51	5, Supplement	S142-S142		10.1016/j.idnow.2021.06.226	331	Pyot 2021	Emma Sacks (2021-10-19 02:11:52)(Screen): mostly about implementation of contact tracing but includes this: Au 25/03/2021, le CT, rÃ©alisÃ© pour 123 patients hospitalisÃ©s dÃ©couverts positifs Ã la Covid-19, a permis d'identifier 167 contacts et 44 co-exposÃ©s, dÃ©clarÃ©s Ã la CPAM. ;
	#4808	Laboratory surveillance for SARS-CoV-2 in India: Performance of testing & descriptive epidemiology of detected COVID-19, January 22-April 30, 2020	Abraham, P.; Aggarwal, N.; Babu, G. R.; Barani, S.; Bhargava, B.; Bhatnagar, T.; Dhama, A. S.; Gangakhedkar, R. R.; Giri, S.; Gupta, N.; Kurup, K. K.; Murhekar, M.; Potdar, V.; Praharaj, I.; Rade, K.; Reddy, D. C. S.; Saravanakumar, V.; Shah, N.; Singh, H.; Thangaraj, J. W. V.; Yadav, N.			Background & objectives: India has been reporting the cases of coronavirus disease 2019 (COVID-19) since January 30, 2020. The Indian Council of Medical Research (ICMR) formulated and established laboratory surveillance for COVID-19. In this study, an analysis of the surveillance data was done to describe the testing performance and descriptive epidemiology of COVID-19 cases by time, place and pe…	2020		Indian Journal of Medical Research	151	5	424-437		10.4103/ijmr.IJMR_1896_20	8923	Abraham 2020
	#4809	Lack of Serologic Evidence of Infection Among Health Care Personnel and Other Contacts of First 2 Confirmed Patients With COVID-19 in Illinois, 2020	McPherson, Tristan D.; Ghinai, Isaac; Binder, Alison M.; Freeman, Brandi D.; Hoskin Snelling, Chantel; Hunter, Jennifer C.; Anderson, Kristin M.; Davenport, Polly; Rudd, Deborah L.; Zafer, Mujeeb; Christiansen, Demian; Joshi, Kiran; Rubin, Rachel; Black, Stephanie R.; Fricchione, Marielle J.; Pacilli, Massimo; Walblay, Kelly A.; Korpics, Jacqueline; Moeller, Darcie; Quartey-Kumapley, Pearl; Wang,…			OBJECTIVES: Widespread global transmission of severe acute respiratory syndrome coronavirus 2 (SARS-CoV-2), the virus causing coronavirus disease 2019 (COVID-19), continues. Many questions remain about asymptomatic or atypical infections and transmission dynamics. We used comprehensive contact tracing of the first 2 confirmed patients in Illinois with COVID-19 and serologic SARS-CoV-2 antibody te…	2021		Public Health Rep	136	1	88-96		10.1177/0033354920966064	3410	McPherson 2021
	#4814	A large COVID-19 outbreak in a high school 10 days after schools&#039; reopening, Israel, May 2020	Stein-Zamir, Chen; Abramson, Nitza; Shoob, Hanna; Libal, Erez; Bitan, Menachem; Cardash, Tanya; Cayam, Refael; Miskin, Ian			On 13 March 2020, Israel&#039;s government declared closure of all schools. Schools fully reopened on 17 May 2020. Ten days later, a major outbreak of coronavirus disease (COVID-19) occurred in a high school. The first case was registered on 26 May, the second on 27 May. They were not epidemiologically linked. Testing of the complete school community revealed 153 students (attack rate: 13.2%) and…	2020		Euro surveill	25	29			10.2807/1560-7917.ES.2020.25.29.2001352	4429	Stein-Zamir 2020
	#4815	A large national outbreak of COVID-19 linked to air travel, Ireland, summer 2020	Murphy, Nicola; Boland, MÃ¡irÃ­n; Bambury, Niamh; Fitzgerald, Margaret; Comerford, Liz; Dever, Niamh; Sullivan, Margaret B.; Petty-Saphon, Naomi; Kiernan, Regina; Jensen, Mette; Connor, Lois			An outbreak of 59 cases of coronavirus disease (COVID-19) originated with 13 cases linked by a 7Ã¢Â€Â¯h, 17% occupancy flight into Ireland, summer 2020. The flight-associated attack rate was 9.8-17.8%. Spread to 46 non-flight cases occurred country-wide. Asymptomatic/pre-symptomatic transmission in-flight from a point source is implicated by 99% homology across the virus genome in five cases trav…	2020		Euro surveill	25	42			10.2807/1560-7917.ES.2020.25.42.2001624	3454	Murphy 2020
[truncated: 442 more rows]

## Sheet: Irrelevant
Title	Authors	Abstract	Published Year	Published Month	Journal	Volume	Issue	Pages	Accession Number	DOI	Ref	Covidence #	Study	Notes	Tags
[truncated: 7,144 more rows]

[truncated: 10 more sheets: FullTextReview, PreExtraction, progress, workflow, who_age_grp, DropdownLists, codebook, 1_meta_data, 2_event, 3_individual_spreader]
